# Supplementary material for: Can the use of digital algorithms improve quality care? An example from Afghanistan
Source: PLoS One. 2018 Nov 26;13(11):e0207233. doi: 10.1371/journal.pone.0207233 (PMC6261034; doi:10.1371/journal.pone.0207233)
Supplement: S1 Data — (ZIP) [file pone.0207233.s002.zip]

Archive with 2 entries (2 files):
- Data AFG original Routine data V2.0.xlsx
- Data AFG surveys.xlsx
