# Supplementary material for: Can the use of digital algorithms improve quality care? An example from Afghanistan
Source: PLoS One. 2018 Nov 26;13(11):e0207233. doi: 10.1371/journal.pone.0207233 (PMC6261034; doi:10.1371/journal.pone.0207233)
Supplement: S1 Data — (ZIP) [file pone.0207233.s002.zip › Data AFG original Routine data V2.0.xlsx]

## Sheet: Cases
MUAC	MUACFlag	acuteDiarrhoeaWithSevereDehydrationFlag	acuteDiarrhoeaWithSomeDehydrationFlag	acuteDiarrhoeaWithoutDehydrationFlag	acuteEarInfectionToObserveFlag	acuteEarInfectionToTreatFlag	acuteEarInfectionWithDischargeFlag	ageInMonths	chickenPoxFlag	childGender	childHeight	childWeight	chronicEarInfectionFlag	dewormingFlag	dewormingLast6Months	diarrhoeaMore14daysFlag	dysentryFlag	dysuriaFlag	earDischargeFlag	earDischargeMore14DaysFlag	earPainFlag	erysipelasCellulitisFlag	feverMore385	feverMore7DaysFlag	herpesFlag	impetigoFlag	isThereSomePallor	leishmaniosisFlag	malariaFlag	malariaRapidTestAvailableFlag	malnutritionSuspected	mastoiditisFlag	measlesFlag	measlesWithEyeOrMouthComplicationsFlag	moderateAcuteMalnutritionFlag	mycosisFlag	noEarInfectionFlag	noMalnutritionFlag	oedemaFlag	pallorFlag	persistentCoughOrRecurrentWheezingFlag	persistentDiarrhoeaFlag	pityriasisVersicolorFlag	pneumoniaFlag	possibleStreptococcalFlag	possibleTyphoidFeverFlag	resistantWheezingFlag	scabiesFlag	severeAcuteMalnutritionFlag
---		0	0	0	0	1	0	21	0	male		10	0	1	no		0		0	0	1	0	no	0	0	0	0	0	0		---	0	0	0	0	0	0	0	0	0	0	0	0	0	0	0	0	0	0
---		---	---	---	---	---	---	5	---	male	63	5	---	0	---	---	---	---	---	---	---	---	no	---	---	---	---	---	---	---	---	---	---	---	0	---	---	0	0	---	---	---	---	---	---	---	---	---	0
more12.5	more12.5	0	0	1	0	1	0	18	0	female		8	0	1	no	0	0		0	0	1	0	no	0	0	0	0	0	0	1	no	0	0	0	0	0	0	1	0	0	0	0	0	0	0	0	0	0	0
---		0	0	0	0	0	0	4	0	male	60	5	1	0	---		0		1	1		0	no		0	0	0	0	0		---	0	0	0	1	0	0	0	0	0	0	0	0	0	0	0	0	0	0
---		0	0	1	0	0	0	4	0	female		6	0	0	---	0	0		0	0		0	no		0	0	0	0	0		---	0	0	0	0	0	0	0	0	0	0	0	0	0	0	0	0	0	0
less12.5	less12.5	0	0	1	0	1	0	11	0	female		6	0	0	---	0	0		0	0	1	0	no	0	0	0	0	0	0		---	0	0	0	1	0	0	0	0	0	0	0	0	0	0	0	0	0	0
less12.5	less12.5	0	0	1	0	0	0	10	0	male		6	0	0	---	0	0			0		0	no	0	0	0	0	0	0		---	0	0	0	1	0	0	0	0	1	0	0	0	0	0	0	0	0	0
---		0	0	1	0	1	0	8	0	female		7	0	0	---	0	0		0	0	1	0	no	0	0	0	0	0	0		---	0	0	0	0	0	0	0	0	0	0	0	0	0	0	0	0	0	0
---		---	---	---	---	---	---	6	---	female	63	4	---	0	---	---	---	---	---	---	---	---	no	---	---	---	---	---	---	---	---	---	---	---	0	---	---	0	0	---	---	---	---	---	---	---	---	---	0
---		0	0	0	0	0	0	6	0	female		6	0	0	---		0			0		0	no		0	0	0	0	0		---	0	0	0	0	0	0	0	0	0	0	0	0	0	0	0	0	0	0
---		---	---	---	---	---	---	6	---	female	64	5	---	0	---	---	---	---	---	---	---	---	no	---	---	---	---	---	---	---	---	---	---	---	0	---	---	0	0	---	---	---	---	---	---	---	---	---	0
---		---	---	---	---	---	---	6	---	female	64	5	---	0	---	---	---	---	---	---	---	---	no	---	---	---	---	---	---	---	---	---	---	---	0	---	---	0	0	---	---	---	---	---	---	---	---	---	0
---		0	0	0	0	0	0	5	0	female		8	1	0	---	1	0		1	1		0	no		0	0	0	0	0		---	0	0	0	0	0	0	0	0	1	1	1	0	0	0	0	0	0	0
---		0	0	1	0	0	0	12	0	male		8	0	1	no	0	0			0		0	no		0	0	0	0	0		---	0	0	0	0	0	0	0	0	0	0	0	0	0	0	0	0	0	0
---		0	0	0	0	0	0	16	0	male		9	0	1	no		0			0		0	no		0	0	0	0	0		---	0	0	0	0	0	0	0	0	0	1	0	0	0	0	0	0	0	0
---		0	0	1	0	0	0	12	0	male		8	0	1	no	0	0			0		0	no		0	0	0	0	0		---	0	0	0	0	0	0	0	0	0	0	0	0	0	0	0	0	0	0
---		0	0	0	0	0	0	5	0	female	59	5	0	0	---		0			0		0	no		0	0	0	0	0		---	0	0	0	0	0	0	1	0	0	0	0	0	0	0	0	0	0	0
---		0	0	0	0	0	0	21	0	male		10	0	1	no		0			0		0	no		0	0	0	0	0		---	0	0	0	0	0	0	0	0	0	0	0	0	0	0	0	0	0	0
---		0	0	0	0	0	0	17	0	female		9	0	1	no		0		0	0		0	no		0	0	0	0	0		---	0	0	0	0	0	0	0	0	0	0	0	0	0	0	0	0	0	0
---		---	---	---	---	---	---	12	---	female			---	0	---	---	---	---	---	---	---	---	---	---	---	---	---	---	---	---	---	---	---	---	0	---	---	0	0	---	---	---	---	---	---	---	---	---	0
more12.5	more12.5	0	0	0	0	0	0	10	0	male		7	0	0	---		0			0		0	no		0	0	0	0	0		no	0	0	0	0	0	0	1	0	0	0	0	0	0	0	0	0	0	0
---		0	0	0	0	0	0	3	0	female		5	0	0	---		0			0		0	no		0	0	0	0	0		---	0	0	0	0	0	0	0	0	0	0	0	0	0	0	0	0	0	0
---		0	0	0	0	0	0	8	0	female		10	0	0	---		0			0		0	no		0	0	0	0	0		---	0	0	0	0	0	0	0	0	0	0	0	0	0	0	0	0	0	0
---		0	0	1	0	0	0	6	0	male	60	6	0	0	---	0	0		0	0		0	no		0	0	0	0	0		---	0	0	0	0	0	0	1	0	0	0	0	0	0	0	0	0	0	0
---		0	0	1	0	0	0	36	0	male		13	0	0	yes	0	0			0		0	no		0	0	0	0	0		---	0	0	0	0	0	0	0	0	0	0	0	0	0	0	0	0	0	0
---		0	0	0	0	0	0	21	0	female		10	0	1	no		0			0		0	no		0	0	0	0	0		---	0	0	0	0	0	0	0	0	0	0	0	0	0	0	0	0	0	0
---		0	0	0	0	0	0	3	0	male	59	5	0	0	---		0			0		0	no		0	0	0	0	0		---	0	0	0	0	0	0	1	0	0	0	0	0	0	0	0	0	0	0
---		0	0	0	0	0	0	24	0	female		12	0	1	no		0			0		0	no		0	0	0	0	0		---	0	0	0	0	0	0	0	0	0	0	0	0	0	0	0	0	0	0
more12.5	more12.5	0	0	0	0	0	1	18	0	female	77	8	0	1	no		0		1	0		0	no	0	0	0	0	0	0		yes	0	0	0	0	0	0	1	0	0	0	0	0	0	0	0	0	0	0
more12.5	more12.5	0	0	1	0	0	0	12	0	female		7	0	1	no	0	0			0		0	no		0	0	0	0	0		no	0	0	0	0	0	0	1	0	0	0	0	0	0	0	0	0	0	0
---		0	0	0	0	0	0	5	0	female		6	0	0	---		0			0		0	no	0	0	0	0	0	0		---	0	0	0	0	0	0	0	0	0	0	0	0	0	0	0	0	0	0
---		0	0	0	0	0	0	24	0	female		10	0	1	no		0			0		0	no		0	0	0	0	0		---	0	0	0	0	0	0	0	0	0	0	0	0	0	0	0	0	0	0
---		0	0	0	0	0	0	9	0	male		11	0	0	---		0			0		0	yes	0	0	0	0	0	0		---	0	0	0	0	0	0	0	0	0	0	0	0	0	0	0	0	0	0
more12.5	more12.5	0	0	1	0	0	0	43	0	female		8	0	1	no	0	0			0		0	yes	0	0	0	0	0	0		no	0	0	0	0	0	0	1	0	1	0	0	0	0	0	0	0	0	0
---		0	0	1	0	0	0	24	0	male		10	0	0	yes	0	0			0		0	no		0	0	0	0	0		---	0	0	0	0	0	0	0	0	0	0	0	0	0	0	0	0	0	0
---		---	---	---	---	---	---	11	---	male			---	0	---	---	---	---	---	---	---	---	---	---	---	---	---	---	---	---	---	---	---	---	0	---	---	0	0	---	---	---	---	---	---	---	---	---	0
---		0	0	0	0	0	0	24	0	male		11	0	0	yes		0			0		0	no		0	0	0	0	0		---	0	0	0	0	0	0	0	0	0	0	0	0	0	0	0	0	0	0
less12.5	less12.5	0	0	0	0	0	0	15	0	male		8	0	1	no		0			0		0	yes	0	0	0	0	0	0		---	0	0	0	1	0	0	0	0	0	0	0	0	0	0	0	0	0	0
less12.5	less12.5	0	0	1	0	0	0	9	0	female		5	0	0	---	0	0			0		0	no	0	0	0	0	0	0		---	0	0	0	1	0	0	0	0	0	0	0	0	0	0	0	0	0	0
---		0	0	1	0	0	0	26	0	male		12	0	1	no	0	1			0		0	no		0	0	0	0	0		---	0	0	0	0	0	0	0	0	0	0	0	0	0	0	0	0	0	0
---		0	0	0	0	0	0	13	0	male		10	0	1	no		0			0		0	no		0	0	0	0	0		---	0	0	0	0	0	0	0	0	0	0	0	0	0	0	0	0	0	0
---		0	0	0	0	0	0	15	0	female		9	0	1	no		0			0		0	no	0	0	0	0	0	0		---	0	0	0	0	0	0	0	0	0	0	0	0	1	0	0	0	0	0
---		0	0	0	0	0	0	11	0	female		8	0	0	---		0			0		0	no		0	0	0	0	0		---	0	0	0	0	0	0	0	0	0	0	0	0	0	0	0	0	0	0
less12.5	less12.5	0	0	0	0	0	0	24	0	female		8	0	1	no		0			0		0	no		0	0	0	0	0		---	0	0	0	1	0	0	0	0	0	0	0	0	0	0	0	0	0	0
---		0	0	0	0	0	0	36	0	female		13	0	1	no		0			0		0	no	0	0	0	0	0	0		---	0	0	0	0	0	0	0	0	0	0	0	0	0	0	0	0	0	0
---		0	0	0	0	0	0	48	0	female			0	1	no		0			0		0	no		0	0	0	0	0		---	0	0	0	0	0	0	0	0	0	1	0	0	0	0	0	0	0	0
---		0	0	0	0	0	0	36	0	male		14	0	1	no		0			0		0	no	0	0	0	0	0	0		---	0	0	0	0	0	0	0	0	0	0	0	0	0	0	0	0	0	0
---		0	0	0	0	0	0	26	0	female		14	0	1	no		0			0		0	no		0	0	0	0	0		---	0	0	0	0	0	0	0	0	0	0	0	0	0	0	0	0	0	0
---		0	0	1	0	0	0	12	0	female		8	0	0	yes	0	0			0		0	no		0	0	0	0	0		---	0	0	0	0	0	0	0	0	0	0	0	0	0	0	0	0	0	0
---		0	0	0	0	0	0	3	0	female		5	0	0	---		0			0		0	no		0	0	0	0	0		---	0	0	0	0	0	0	0	0	0	0	0	0	0	0	0	0	0	0
---		0	0	0	0	0	0	18	0	male		10	0	1	no		0			0		0	yes	0	0	0	0	0	0		---	0	0	0	0	0	0	0	0	0	0	0	0	0	0	0	0	0	0
---		0	0	0	0	0	0	24	0	male		12	0	1	no		0			0		0	no	0	0	0	0	0	0		---	0	0	0	0	0	0	0	0	0	0	0	0	0	0	0	0	0	0
---		0	0	1	0	0	0	24	0	female		10	0	1	no	0	0			0		0	no		0	0	0	0	0		---	0	0	0	0	0	0	0	0	0	0	0	0	0	0	0	0	0	0
---		0	0	0	0	0	0	7	0	male		7	0	0	---		0			0		0	no		0	0	0	0	0		---	0	0	0	0	0	0	0	0	0	0	0	0	0	0	0	0	0	0
more12.5	more12.5	0	0	1	0	0	0	12	0	male		7	0	1	no	0	0			0		0	no		0	0	0	0	0		no	0	0	0	0	0	0	1	0	0	0	0	0	0	0	0	0	0	0
less12.5	less12.5	0	0	0	0	0	0	7	0	female		5	0	0	---		0			0		0	no		0	0	0	0	0		---	0	0	0	1	0	0	0	0	0	0	0	0	0	0	0	0	0	0
---		0	0	0	0	0	0	18	0	male		9	0	1	no		0			0		0	no		0	0	0	0	0		---	0	0	0	0	0	0	0	0	0	0	0	0	0	0	0	0	0	0
less12.5	less12.5	0	0	0	0	0	1	18	0	male		6	0	1	no		0		1	0		0	no		0	0	0	0	0		---	0	0	0	1	0	0	0	0	0	0	0	0	0	0	0	0	0	0
less12.5	less12.5	0	0	1	0	0	0	15	0	male		6	0	0	yes	0	0			0		0	yes	0	0	0	0	0	0		---	0	0	0	1	0	0	0	0	0	0	0	0	0	0	0	0	0	0
---		0	0	0	1	0	0	10	0	male		9	0	0	---		0		0	0	1	0	yes	0	0	0	0	0	0		---	0	0	0	0	0	0	0	0	0	0	0	0	0	0	0	0	0	0
---		0	0	0	0	0	0	48	0	male		16	0	0	yes		0			0		0	no		0	0	0	0	0		---	0	0	0	0	0	0	0	0	0	0	0	0	0	0	0	0	0	0
---		0	0	0	0	0	0	18	0	male		10	0	1	no		0			0		0	no	0	0	0	0	0	0		---	0	0	0	0	0	0	0	0	0	0	0	0	0	0	0	0	0	0
---		0	0	0	0	0	0	15	0	female		10	0	1	no		0			0		0	yes	0	0	0	0	0	0		---	0	0	0	0	0	0	0	0	0	1	0	0	0	0	0	0	0	0
---		0	0	1	0	0	0	10	0	male		9	0	0	---	0	0			0		0	no	0	0	0	0	0	0		---	0	0	0	0	0	0	0	0	0	0	0	0	0	0	0	0	0	0
---		0	0	1	0	0	0	18	0	female		9	0	1	no	0	0			0		0	no		0	0	0	0	0		---	0	0	0	0	0	0	0	0	0	0	0	0	0	0	0	0	0	0
less12.5	less12.5	0	0	0	0	0	0	8	0	male		5	0	0	---		0			0		0	yes	1	0	0	0	0	0		---	0	0	0	1	0	0	0	0	0	0	0	0	0	0	0	0	0	0
---		0	0	1	0	0	0	24	0	male		10	0	1	no	0	0			0		0	no		0	0	0	0	0		---	0	0	0	0	0	0	0	0	0	0	0	0	0	0	0	0	0	0
---		0	0	0	0	0	0	54	0	female		15	0	0	yes		0			0		0	yes		0	0	0	0	0		---	0	0	0	0	0	0	0	0	0	0	0	0	0	0	0	0	0	0
---		0	0	0	0	0	0	11	0	male		9	0	0	---		0			0		0	no	0	0	0	0	0	0		---	0	0	0	0	0	0	0	0	0	0	0	0	0	0	0	0	0	0
---		0	0	1	0	0	0	13	0	male		9	0	1	no	0	0			0		0	no		0	0	0	0	0		---	0	0	0	0	0	0	0	0	0	0	0	0	0	0	0	0	0	0
---		0	0	0	0	0	0	30	0	male		13	0	1	no		0			0		0	no	0	0	0	0	0	0		---	0	0	0	0	0	0	0	0	0	0	0	0	0	0	0	0	0	0
more12.5	more12.5	0	0	0	0	0	0	27	1	female		9	0	1	no		0			0		0	no		0	0	0	0	0		no	0	0	0	0	0	0	1	0	0	0	0	0	0	0	0	0	0	0
---		0	0	0	0	0	0	18	0	female		10	0	1	no		0			0		0	no		0	0	0	0	0		---	0	0	0	0	0	0	0	0	0	0	0	0	0	0	0	0	0	0
---		0	0	1	0	0	0	9	0	male		8	0	0	---	0	0			0		0	no		0	0	0	0	0		---	0	0	0	0	0	0	0	0	0	0	0	0	0	0	0	0	0	0
---		0	0	1	0	0	0	15	0	male		10	0	1	no	0	0			0		0	no		0	0	0	0	0		---	0	0	0	0	0	0	0	0	0	0	0	0	0	0	0	0	0	0
---		0	0	0	0	0	0	27	0	female		11	0	1	no		0			0		0	no	0	0	0	0	0	0		---	0	0	0	0	0	0	0	0	0	0	0	0	1	0	0	0	0	0
---		0	0	0	0	0	0	3	0	male	21	3	0	0	---		0			0		0	no	0	0	0	0	0	0		---	0	0	0	0	0	0	0	0	0	0	0	0	0	0	0	0	0	0
---		0	0	0	0	0	0	24	0	male		11	0	1	no		0	0		0		0	yes	0	0	0	0	0	0		---	0	0	0	0	0	0	0	0	0	0	0	0	0	0	0	0	0	0
---		0	0	0	0	0	0	36	0	female		12	0	1	no		0			0		0	yes	0	0	0	0	0	0		---	0	0	0	0	0	0	0	0	0	0	0	0	0	0	0	0	0	0
---		0	0	0	0	0	0	26	0	male		15	0	1	no		0			0		0	no		0	0	0	0	0		---	0	0	0	0	0	0	0	0	0	0	0	0	0	0	0	0	0	0
---		0	0	1	0	0	0	14	0	female		9	0	1	no	0	0			0		0	yes	0	0	0	0	0	0		---	0	0	0	0	0	0	0	0	0	0	0	0	0	0	0	0	0	0
---		0	0	0	0	0	0	6	0	female		8	0	0	---	1	0			0		0	no		0	0	0	0	0		---	0	0	0	0	0	0	0	0	0	0	1	0	0	0	0	0	0	0
less12.5	less12.5	0	0	0	0	0	0	10	0	female		6	0	0	---		0			0		0	yes	0	0	0	0	0	0		---	0	0	0	1	0	0	0	0	0	0	0	0	0	0	0	0	0	0
---		0	0	1	0	0	0	40	0	female		12	0	1	no	0	0			0		0	no	0	0	0	0	0	0		---	0	0	0	0	0	0	0	0	0	0	0	0	0	0	0	0	0	0
---		0	0	0	0	0	0	18	0	female		10	0	1	no		0			0		0	no	0	0	0	0	0	0		---	0	0	0	0	0	0	0	0	0	0	0	0	0	0	0	0	0	0
less12.5	less12.5	0	0	1	1	0	0	16	0	female		6	0	1	no	0	0		0	0	1	0	yes	0	0	0	0	0	0		---	0	0	0	1	0	0	0	0	0	0	0	0	0	0	0	0	0	0
---		0	0	1	0	0	0	11	0	female		10	0	0	---	0	0			0		0	no		0	0	0	0	0		---	0	0	0	0	0	0	0	0	0	0	0	0	0	0	0	0	0	0
---		---	---	---	---	---	---	20	---	female			---	0	---	---	---	---	---	---	---	---	---	---	---	---	---	---	---	---	---	---	---	---	0	---	---	0	0	---	---	---	---	---	---	---	---	---	0
---		0	0	0	0	0	0	3	0	female		5	0	0	---		0			0		0	no		0	0	0	0	0		---	0	0	0	0	0	0	0	0	0	0	0	0	0	0	0	0	0	0
---		0	0	0	0	0	0	21	0	female		11	0	1	no		0			0		0	no	0	0	0	0	0	0		---	0	0	0	0	0	0	0	0	0	0	0	0	0	0	0	0	0	0
---		0	0	1	0	0	0	5	0	male	2	5	0	0	---	0	0			0		0	no	0	0	0	0	0	0		---	0	0	0	0	0	0	0	0	0	0	0	0	1	0	0	0	0	0
---		0	0	0	0	0	0	8	0	female		7	0	0	---		0			0		0	no	0	0	0	0	0	0		---	0	0	0	0	0	0	0	0	0	0	0	0	0	0	0	0	0	0
---		0	0	0	0	0	0	48	0	female		14	0	1	no		0			0		0	no	0	0	0	0	0	0		---	0	0	0	0	0	0	0	0	0	0	0	0	0	0	0	0	0	0
more12.5	more12.5	0	0	0	0	0	0	48	0	female		11	0	1	no		0			0		0	no		0	0	0	0	0		no	0	0	0	0	0	0	1	0	0	0	0	0	0	0	0	0	0	0
---		0	0	1	0	0	0	4	0	male		6	0	0	---	0	0			0		0	no		0	0	0	0	0		---	0	0	0	0	0	0	0	0	0	0	0	0	0	0	0	0	0	0
---		0	0	1	0	0	0	22	0	male		10	0	1	no	0	0			0		0	no		0	0	0	0	0		---	0	0	0	0	0	0	0	0	0	0	0	0	0	0	0	0	0	0
---		0	0	1	0	0	0	21	0	female		10	0	0	yes	0	0			0		0	no	0	0	0	0	0	0		---	0	1	0	0	0	0	0	0	0	0	0	0	0	0	0	0	0	0
---		0	0	0	0	0	1	54	0	male		18	0	0	yes		0		1	0		0	no		0	0	0	0	0		---	0	0	0	0	0	0	0	0	0	0	0	0	0	0	0	0	0	0
---		0	0	1	0	0	0	30	0	male		11	0	1	no	0	0			0		0	no		0	0	0	0	0		---	0	0	0	0	0	0	0	0	0	0	0	0	0	0	0	0	0	0
---		0	0	0	0	0	0	42	0	female		16	0	1	no		0			0		0	no	0	0	0	0	0	0		---	0	0	0	0	0	0	0	0	0	0	0	0	0	0	0	0	0	0
---		0	0	0	0	0	0	2	0	female		4	0	0	---		0			0		0	no		0	0	0	0	0		---	0	0	0	0	0	0	0	0	0	0	0	0	0	0	0	0	0	0
---		0	0	1	0	0	0	11	0	male		8	0	0	---	0	0			0		0	no		0	0	0	0	0		---	0	0	0	0	0	0	0	0	0	0	0	0	0	0	0	0	0	0
---		0	0	0	0	0	0	22	0	male		10	0	1	no		0			0		0	no		0	0	0	0	0		---	0	0	0	0	0	0	0	0	0	1	0	0	0	0	0	0	0	0
more12.5	more12.5	0	0	1	0	0	0	18	0	female		8	0	1	no	0	1			0		0	no		0	0	0	0	0		no	0	0	0	0	0	0	1	0	0	0	0	0	0	0	0	0	0	0
---		0	0	0	0	0	0	35	0	male		14	0	1	no		0			0		0	no		0	0	0	0	0		---	0	0	0	0	0	0	0	0	0	1	0	0	0	0	0	0	0	0
---		0	0	0	0	0	0	13	0	male		8	0	1	no		0			0		0	no		0	0	0	0	0		---	0	0	0	0	0	0	0	0	0	0	0	0	0	0	0	0	0	0
---		0	0	0	0	0	0	18	0	female		9	0	1	no		0			0		0	no		0	0	0	0	0		---	0	0	0	0	0	0	0	0	0	0	0	0	0	0	0	0	0	0
---		0	0	1	0	0	0	13	1	male		10	0	1	no	0	0			0		0	no		0	0	0	0	0		---	0	0	0	0	0	0	0	0	0	0	0	0	0	0	0	0	0	0
---		0	0	1	0	0	0	8	1	male		7	0	0	---	0	0			0		0	no		0	0	0	0	0		---	0	0	0	0	0	0	0	0	0	0	0	0	0	0	0	0	0	0
---		0	0	0	0	0	0	20	0	female		10	0	1	no		0		0	0		0	no		0	0	0	0	0		---	0	0	0	0	0	0	0	0	0	0	0	0	0	0	0	0	0	0
---		0	0	0	0	0	0	24	0	male		11	0	1	no		0			0		0	no		0	0	0	0	0		---	0	0	0	0	0	0	0	0	0	0	0	0	0	0	0	0	0	0
---		0	0	1	0	0	0	18	0	male		10	0	1	no	0	0			0		0	no		0	0	0	0	0		---	0	0	0	0	0	0	0	0	0	0	0	0	0	0	0	0	0	0
---		0	0	0	0	0	0	10	0	male		10	0	0	---		0			0		0	no		0	0	0	0	0		---	0	0	0	0	0	0	0	0	0	0	0	0	0	0	0	0	0	0
less12.5	less12.5	0	0	0	0	0	0	7	0	female		5	0	0	---		0			0		0	yes	0	0	0	0	0	0		---	0	0	0	1	0	0	0	0	0	0	0	0	0	0	0	0	0	0
---		0	0	1	0	0	0	6	0	female	2	5	0	0	---	0	0			0		0	no	0	0	0	0	0	0		---	0	0	0	0	0	0	0	0	0	0	0	0	0	0	0	0	0	0
---		0	0	0	0	0	0	10	0	female		7	0	0	---		0			0		0	yes	0	0	0	0	0	0		---	0	0	0	0	0	0	0	0	0	0	0	0	0	0	0	0	0	0
---		0	0	1	0	0	0	13	0	female		10	0	1	no	0	0			0		0	no		0	0	0	0	0		---	0	0	0	0	0	0	0	0	0	0	0	0	0	0	0	0	0	0
less12.5	less12.5	0	0	0	0	0	0	14	0	female		5	0	1	no	1	0			0		0	no		0	0	0	0	0		---	0	0	0	1	0	0	0	0	0	0	1	0	0	0	0	0	0	0
---		0	0	0	0	0	0	3	0	male		10	0	0	---		0			0		0	yes	0	0	0	0	0	0		---	0	0	0	0	0	0	0	0	0	0	0	0	0	0	0	0	0	0
---		0	0	0	0	0	0	48	0	female		16	0	1	no		0			0		0	no		0	0	0	0	0		---	0	0	0	0	0	0	0	0	0	0	0	0	0	0	0	0	0	0
less12.5	less12.5	0	0	0	0	0	0	7	0	female		5	0	0	---		0			0		0	yes	0	0	0	0	0	0		---	0	0	0	1	0	0	0	0	0	1	0	0	0	0	0	0	0	0
---		0	0	0	0	0	0	18	0	female		11	0	1	no	1	0			0		0	no		0	0	0	0	0		---	0	0	0	0	0	0	0	0	0	0	1	0	0	0	0	0	0	0
---		0	0	1	0	0	0	38	0	female		16	0	1	no	0	0			0		0	no		0	0	0	0	0		---	0	0	0	0	0	0	0	0	0	1	0	0	0	0	0	0	0	0
---		0	0	0	0	0	0	12	0	female		9	0	1	no		0			0		0	no		0	0	0	0	0		---	0	0	0	0	0	0	0	0	0	1	0	0	0	0	0	0	0	0
---		0	0	0	0	0	0	15	0	male		10	0	1	no		0			0		0	no	0	0	0	0	0	0		---	0	1	0	0	0	0	0	0	0	0	0	0	1	0	0	0	0	0
---		0	0	0	0	0	0	54	0	female		18	0	1	no		0			0		0	no		0	0	0	0	0		---	0	0	0	0	0	0	0	0	0	1	0	0	0	0	0	0	0	0
---		0	0	0	0	0	0	20	0	male		10	0	1	no		0			0		0	no		0	0	0	0	0		---	0	0	0	0	0	0	0	0	0	0	0	0	0	0	0	0	0	0
---		0	0	1	0	0	0	14	0	male		10	0	1	no	0	0			0		0	no		0	0	0	0	0		---	0	0	0	0	0	0	0	0	0	0	0	0	0	0	0	0	0	0
more12.5	more12.5	0	0	0	0	0	0	30	0	female		10	0	1	no		0			0		0	no	0	0	0	0	0	0		no	0	1	0	0	0	0	1	0	0	0	0	0	0	0	0	0	0	0
---		0	0	0	0	0	0	48	1	male		15	0	1	no		0			0		0	no		0	0	0	0	0		---	0	0	0	0	0	0	0	0	0	0	0	0	0	0	0	0	0	0
more12.5	more12.5	0	0	1	0	0	0	30	0	female		10	0	1	no	0	0			0		0	no		0	0	0	0	0		no	0	0	0	0	0	0	1	0	0	0	0	0	0	0	0	0	0	0
---		0	0	1	0	0	0	40	0	male		12	0	1	no	0	0			0		0	no		0	0	0	0	0		---	0	0	0	0	0	0	0	0	0	0	0	0	0	0	0	0	0	0
---		0	0	0	0	0	0	18	0	male		10	0	1	no		0			0		0	no		0	0	0	0	0		---	0	0	0	0	0	0	0	0	0	0	0	0	0	0	0	0	0	0
---		0	0	0	0	0	0	14	0	female		10	0	1	no		0			0		0	no	0	0	0	0	0	0		---	0	0	0	0	0	0	0	0	0	0	0	0	0	0	0	0	0	0
---		0	0	1	0	0	0	18	0	male		10	0	1	no	0	0			0		0	no		0	0	0	0	0		---	0	0	0	0	0	0	0	0	0	0	0	0	0	0	0	0	0	0
---		0	0	0	0	0	0	30	0	female		11	1	1	no		0		1	1		0	no		0	0	0	0	0		---	0	0	0	0	0	0	0	0	0	0	0	0	0	0	0	0	0	0
more12.5	more12.5	0	0	0	0	0	0	39	0	female		11	0	1	no		0			0		0	no		0	0	0	0	0		no	0	0	0	0	0	0	1	0	0	0	0	0	0	0	0	0	0	0
---		0	0	0	0	0	0	36	0	male		12	0	1	no		0			0		0	no		0	0	0	0	0		---	0	0	0	0	0	0	0	0	0	0	0	0	0	0	0	0	0	0
---		0	0	1	0	0	0	11	0	male		8	0	0	---	0	0			0		0	yes	0	0	0	0	0	0		---	0	1	0	0	0	0	0	0	0	0	0	0	0	0	0	0	0	0
---		0	0	0	0	0	0	8	0	male		8	0	0	---		0			0		0	no		0	0	0	0	0		---	0	0	0	0	0	0	0	0	0	0	0	0	0	0	0	0	0	0
---		0	0	0	1	0	0	16	0	male		11	0	1	no		0		0	0	1	0	no	0	0	0	0	0	0		---	0	0	0	0	0	0	0	0	0	0	0	0	1	0	0	0	0	0
---		0	0	0	0	0	0	14	0	male		10	0	1	no		0			0		0	no		0	0	0	0	0		---	0	0	0	0	0	0	0	0	0	0	0	0	0	0	0	0	0	0
---		0	0	1	0	0	0	18	0	male		10	0	1	no	0	0			0		0	no		0	0	0	0	0		---	0	0	0	0	0	0	0	0	0	0	0	0	0	0	0	0	0	0
---		0	0	0	0	0	0	8	0	female		7	0	0	---		0			0		0	no		0	0	0	0	0		---	0	0	0	0	0	0	0	0	0	0	0	0	0	0	0	0	0	0
---		0	0	1	0	0	0	12	0	male		9	0	1	no	0	0			0		0	no		0	0	0	0	0		---	0	0	0	0	0	0	0	0	0	0	0	0	0	0	0	0	0	0
more12.5	more12.5	0	0	1	0	0	0	32	0	male		10	0	1	no	0	0			0		0	yes	0	0	0	0	0	0		no	0	1	0	0	0	0	1	0	0	0	0	0	0	0	0	0	0	0
---		0	0	0	0	0	0	31	0	female		14	0	1	no		0	0		0		0	yes	0	0	0	0	0	0		---	0	0	0	0	0	0	0	0	0	0	0	0	0	0	0	0	0	0
more12.5	more12.5	0	0	0	0	0	0	22	0	male		9	0	1	no		0			0		0	no		0	0	0	0	0		no	0	0	0	0	0	0	1	0	0	1	0	0	0	0	0	0	0	0
---		0	0	1	0	0	0	9	0	male		8	0	0	---	0	0			0		0	no		0	0	0	0	0		---	0	0	0	0	0	0	0	0	0	0	0	0	0	0	0	0	0	0
---		0	0	1	0	0	0	9	0	male		8	0	0	---	0	0			0		0	no		0	0	0	0	0		---	0	0	0	0	0	0	0	0	0	0	0	0	0	0	0	0	0	0
---		0	0	1	0	0	0	3	0	male	2	5	0	0	---	0	0			0		0	no		0	0	0	0	0		---	0	0	0	0	0	0	0	0	0	0	0	0	0	0	0	0	0	0
---		0	0	0	0	0	0	36	0	male		16	0	1	no		0			0		0	no		0	0	0	0	0		---	0	0	0	0	0	0	0	0	0	0	0	0	0	0	0	0	0	0
---		0	0	0	0	0	1	5	0	male		8	0	0	---		0		1	0		0	no		0	0	0	0	0		---	0	0	0	0	0	0	0	0	0	0	0	0	0	0	0	0	0	0
---		0	0	1	0	0	0	6	0	male		8	0	0	---	0	0			0		0	no		0	0	0	0	0		---	0	0	0	0	0	0	0	0	0	0	0	0	0	0	0	0	0	0
more12.5	more12.5	0	0	0	0	0	0	25	0	female		9	0	1	no		0			0		0	no	0	0	0	0	0	0		no	0	0	0	0	0	0	1	0	0	0	0	0	0	0	0	0	0	0
---		0	0	0	0	0	0	18	0	female		9	0	1	no		0			0		0	no		0	0	0	0	0		---	0	0	0	0	0	0	0	0	0	0	0	0	0	0	0	0	0	0
---		0	0	0	0	0	0	5	0	male		8	0	0	---		0			0		0	no		0	0	0	0	0		---	0	0	0	0	0	0	0	0	0	0	0	0	0	0	0	0	0	0
---		0	0	0	0	0	0	6	0	male	62	6	0	0	---		0			0		0	yes	0	0	0	0	0	0		---	0	0	0	0	0	0	1	0	0	0	0	0	0	0	0	0	0	0
---		0	0	1	0	0	0	18	0	female		10	0	1	no	0	0			0		0	no		0	0	0	0	0		---	0	0	0	0	0	0	0	0	0	0	0	0	0	0	0	0	0	0
---		0	0	1	0	0	0	12	0	male		8	0	1	no	0	0			0		0	no		0	0	0	0	0		---	0	0	0	0	0	0	0	0	0	0	0	0	0	0	0	0	0	0
---		0	0	0	0	0	0	14	0	female		10	0	1	no		0			0		0	no		0	0	0	0	0		---	0	0	0	0	0	0	0	0	0	0	0	0	0	0	0	0	0	0
---		0	0	1	0	0	0	9	0	female		7	0	0	---	0	0			0		0	no		0	0	0	0	0		---	0	0	0	0	0	0	0	0	0	0	0	0	0	0	0	0	0	0
less12.5	less12.5	0	0	0	0	0	0	19	0	female		8	1	1	no		0		1	1		0	yes	0	0	0	0	0	0		---	0	0	0	1	0	0	0	0	0	0	0	0	0	0	0	0	0	0
---		0	0	0	0	0	0	12	1	male		9	1	1	no		0		1	1		0	no		0	0	0	0	0		---	0	0	0	0	0	0	0	0	0	0	0	0	0	0	0	0	0	0
---		0	0	1	0	0	0	5	0	female	60	5	0	0	---	0	0			0		0	no		0	0	0	0	0		---	0	0	0	0	0	0	1	0	0	0	0	0	0	0	0	0	0	0
less12.5	less12.5	0	0	1	0	0	0	14	0	female		7	0	1	no	0	0			0		0	no		0	0	0	0	0		---	0	0	0	1	0	0	0	0	0	0	0	0	0	0	0	0	0	0
---		0	0	0	0	0	0	6	0	female		7	0	0	---		0			0		0	no		0	0	0	0	0		---	0	0	0	0	0	0	0	0	0	1	0	0	0	0	0	0	0	0
---		0	0	1	0	0	0	10	0	male		10	0	0	---	0	0			0		0	no	0	0	0	0	0	0		---	0	0	0	0	0	0	0	0	0	0	0	0	0	0	0	0	0	0
more12.5	more12.5	0	0	0	0	0	0	26	0	male		10	0	1	no		0			0		0	yes	0	0	0	0	0	0		no	0	0	0	0	0	0	1	0	0	0	0	0	0	0	0	0	0	0
---		---	---	---	---	---	---	6	---	female	63	4	---	0	---	---	---	---	---	---	---	---	no	---	---	---	---	---	---	---	---	---	---	---	0	---	---	0	0	---	---	---	---	---	---	---	---	---	0
---		0	0	0	0	0	0	18	0	male		12	0	1	no		0			0		0	no		0	0	0	0	0		---	0	0	0	0	0	0	0	0	0	0	0	0	0	0	0	0	0	0
---		0	0	0	0	0	0	10	0	male		9	0	0	---		0		0	0		0	no		0	0	0	0	0		---	0	0	0	0	0	0	0	0	0	0	0	0	0	0	0	0	0	0
---		0	0	0	0	0	0	36	0	male		13	0	0	yes		0			0		0	no	0	0	0	0	0	0		---	0	0	0	0	0	0	0	0	0	0	0	0	0	0	0	0	0	0
---		0	0	0	0	0	0	12	0	male		10	0	1	no		0			0		0	yes		0	0	0	0	0		---	0	0	0	0	0	0	0	0	0	0	0	0	0	0	0	0	0	0
---		0	0	0	0	0	0	4	0	male		6	0	0	---		0			0		0	no	1	0	0	0	0	0		---	0	0	0	0	0	0	0	0	0	0	0	0	0	0	0	0	0	0
---		0	0	1	0	0	0	12	1	male		10	0	1	no	0	0			0		0	no		0	0	0	0	0		---	0	0	0	0	0	0	0	0	0	0	0	0	0	0	0	0	0	0
---		0	0	1	0	0	0	30	0	male		11	0	1	no	0	0			0		0	no		0	0	0	0	0		---	0	0	0	0	0	0	0	0	0	0	0	0	0	0	0	0	0	0
---		0	0	1	0	0	0	3	0	female	2	4	0	0	---	0	0			0		0	no	0	0	0	0	0	0		---	0	0	0	0	0	0	0	0	0	0	0	0	0	0	0	0	0	0
---		0	0	0	0	0	0	50	1	male		16	0	0	yes		0			0		0	no		0	0	0	0	0		---	0	0	0	0	0	0	0	0	0	0	0	0	0	0	0	0	0	0
more12.5	more12.5	0	0	1	0	0	0	12	0	male		7	0	1	no	0	0			0		0	no		0	0	0	0	0		no	0	0	0	0	0	0	1	0	0	0	0	0	0	0	0	0	0	0
---		0	0	1	0	0	0	7	0	male		8	0	0	---	0	0			0		0	no	0	0	0	0	0	0		---	0	0	0	0	0	0	0	0	0	0	0	0	0	0	0	0	0	0
---		0	0	0	0	0	0	44	0	female		12	0	0	yes		0			0		0	no		0	0	0	0	0		---	0	0	0	0	0	0	0	0	0	0	0	0	0	0	0	0	0	0
---		0	0	0	0	0	0	42	0	female		13	0	0	yes		0			0		0	no		0	0	0	0	0		---	0	0	0	0	0	0	0	0	0	0	0	0	0	0	0	0	0	0
---		0	0	0	0	0	0	9	0	female		7	0	0	---		0			0		0	yes	0	0	0	0	0	0		---	0	0	0	0	0	0	0	0	0	0	0	0	0	0	0	0	0	0
---		0	0	0	0	0	0	4	0	female		7	0	0	---	1	0			0		0	no		0	0	0	0	0		---	0	0	0	0	0	0	0	0	0	0	1	0	0	0	0	0	0	0
---		0	0	0	0	0	0	25	0	male		12	0	0	yes		0			0		0	no		0	0	0	0	0		---	0	0	0	0	0	0	0	0	0	0	0	0	0	0	0	0	0	0
---		0	0	0	0	0	0	18	0	male		11	0	1	no		0			0		0	no		0	0	0	0	0		---	0	0	0	0	0	0	0	0	0	0	0	0	0	0	0	0	0	0
---		0	0	0	0	0	0	9	0	female		8	0	0	---		0		0	0		0	no		0	0	0	0	0		---	0	0	0	0	0	0	0	0	0	0	0	0	0	0	0	0	0	0
---		0	0	1	0	0	0	18	0	female		10	0	0	yes	0	1			0		0	no		0	0	0	0	0		---	0	0	0	0	0	0	0	0	0	0	0	0	0	0	0	0	0	0
more12.5	more12.5	0	0	0	0	0	0	24	0	male		8	0	1	no		0			0		0	no	0	0	0	0	0	0		no	0	0	0	0	0	0	1	0	0	0	0	0	0	0	0	0	0	0
more12.5	more12.5	0	0	1	0	0	0	8	0	male		6	0	0	---	0	0			0		0	no		0	0	0	0	0		no	0	0	0	0	0	0	1	0	0	0	0	0	0	0	0	0	0	0
less12.5	less12.5	0	0	0	0	0	0	16	0	female		4	0	1	no		0			0		0	yes	0	0	0	0	0	0		---	0	0	0	1	0	0	0	0	0	0	0	0	1	0	0	0	0	0
more12.5	more12.5	0	0	0	0	0	0	21	0	male		9	0	1	no		0			0		0	no		0	0	0	0	0		no	0	0	0	0	0	0	1	0	0	0	0	0	0	0	0	0	0	0
---		0	0	0	0	0	0	18	1	male		10	0	1	no		0			0		0	yes	0	0	0	0	0	0		---	0	0	0	0	0	0	0	0	0	0	0	0	0	0	0	0	0	0
---		0	0	1	0	0	0	18	0	male		10	0	1	no	0	0			0		0	no		0	0	0	0	0		---	0	0	0	0	0	0	0	0	0	0	0	0	0	0	0	0	0	0
---		0	0	1	0	0	0	36	0	male		12	0	1	no	0	0			0		0	no		0	0	0	0	0		---	0	0	0	0	0	0	0	0	0	0	0	0	0	0	0	0	0	0
---		0	0	0	0	0	0	30	0	female		11	0	1	no		0			0		0	no		0	0	0	0	0		---	0	0	0	0	0	0	0	0	0	0	0	0	0	0	0	0	0	0
---		0	0	1	0	0	0	14	0	female		8	0	0	yes	0	0			0		0	no		0	0	0	0	0		---	0	0	0	0	0	0	0	0	0	0	0	0	0	0	0	0	0	0
---		0	0	0	0	0	0	14	0	male		10.5	0	1	no		0			0		0	no		0	0	0	0	0		---	0	0	0	0	0	0	0	0	0	0	0	0	0	0	0	0	0	0
---		0	0	0	0	0	0	18	0	male		9	0	1	no		0			0		0	no		0	0	0	0	0		---	0	0	0	0	0	0	0	0	0	0	0	0	0	0	0	0	0	0
---		0	0	0	0	0	0	18	0	female		9.3	0	1	no		0			0		0	no		0	0	0	0	0		---	0	0	0	0	0	0	0	0	0	0	0	0	0	0	0	0	0	0
more12.5	more12.5	0	0	1	0	0	0	36	0	male		11	0	1	no	0	0			0		0	no		0	0	0	0	0		no	0	0	0	0	0	0	1	0	0	0	0	0	0	0	0	0	0	0
---		0	0	0	0	0	0	18	0	female		10	0	1	no		0		0	0		0	no		0	0	0	0	0		---	0	0	0	0	0	0	0	0	0	0	0	0	0	0	0	0	0	0
---		0	0	0	0	0	0	24	0	male		11	0	0	yes		0			0		0	no		0	0	0	0	0		---	0	0	0	0	0	0	0	0	0	0	0	0	0	0	0	0	0	0
---		0	0	0	0	0	0	24	0	female		11	0	1	no		0			0		0	no		0	0	0	0	0		---	0	0	0	0	0	0	0	0	0	0	0	0	0	0	0	0	0	0
---		0	0	0	0	0	0	3	0	male	2	4	0	0	---		0			0		0	no		0	0	0	0	0		---	0	0	0	0	0	0	0	0	0	0	0	0	0	0	0	0	0	0
---		0	0	0	0	0	0	42	0	male		13	0	0	yes		0			0		0	yes	0	0	0	0	0	0		---	0	0	0	0	0	0	0	0	0	0	0	0	1	0	0	0	0	0
---		0	0	0	0	0	0	30	0	male		11	0	0	yes		0			0		0	yes	0	0	0	0	0	0		---	0	0	0	0	0	0	0	0	0	0	0	0	1	0	0	0	0	0
---		0	0	0	0	0	0	8	0	male		8	0	0	---		0			0		0	no		0	0	0	0	0		---	0	0	0	0	0	0	0	0	0	0	0	0	0	0	0	0	0	0
---		0	0	0	0	0	0	42	0	male		14	0	0	yes		0			0		0	no		0	0	0	0	0		---	0	0	0	0	0	0	0	0	0	0	0	0	0	0	0	0	0	0
more12.5	more12.5	0	0	0	0	0	0	23	0	male		9	0	1	no		0		0	0		0	no		0	0	0	0	0		no	0	0	0	0	0	0	1	0	0	0	0	0	0	0	0	0	0	0
---		0	0	0	0	0	0	42	0	male		13	0	0	yes		0			0		0	no		0	0	0	0	0		---	0	0	0	0	0	0	0	0	0	0	0	0	0	0	0	0	0	0
---		0	0	1	0	0	0	18	0	male		9	0	1	no	0	0			0		0	no		0	0	0	0	0		---	0	0	0	0	0	0	0	0	0	0	0	0	0	0	0	0	0	0
---		0	0	0	0	0	0	48	0	male		16	0	0	yes		0			0		0	no		0	0	0	0	0		---	0	0	0	0	0	0	0	0	0	0	0	0	0	0	0	0	0	0
less12.5	less12.5	0	0	0	0	0	0	21	0	female		8.4	0	1	no		0			0		0	no		0	0	0	0	0		---	0	0	0	1	0	0	0	0	0	0	0	0	0	0	0	0	0	0
---		0	0	0	0	0	0	20	0	male		13.8	0	0	yes		0			0		0	no		0	0	0	0	0		---	0	0	0	0	0	0	0	0	0	0	0	0	0	0	0	0	0	0
less12.5	less12.5	0	0	0	0	0	0	9	0	female		6	0	0	---		0			0		0	no		0	0	0	0	0		---	0	0	0	1	0	0	0	0	0	0	0	0	0	0	0	0	0	0
---		0	0	1	0	0	0	6	0	female		5.8	0	0	---	0	0			0		0	no		0	0	0	0	0		---	0	0	0	0	0	0	0	0	0	0	0	0	0	0	0	0	0	0
---		0	0	0	0	0	0	54	0	male		14	0	0	yes		0			0		0	no		0	0	0	0	0		---	0	0	0	0	0	0	0	0	0	0	0	0	0	0	0	0	0	0
---		0	0	0	0	0	0	11	0	male		7.7	0	0	---		0			0		0	no	0	0	0	0	0	0		---	0	0	0	0	0	0	0	0	0	0	0	0	0	0	0	0	0	0
---		0	0	0	0	0	0	42	0	male		13	0	0	yes		0			0		0	no		0	0	0	0	0		---	0	0	0	0	0	0	0	0	0	0	0	0	0	0	0	0	0	0
---		0	0	0	0	0	0	18	0	male		9	0	1	no		0			0		0	no		0	0	0	0	0		---	0	0	0	0	0	0	0	0	0	0	0	0	0	0	0	0	0	0
---		0	0	0	0	0	0	38	0	female		14.9	0	0	yes		0			0		0	yes	0	0	0	0	0	0		---	0	0	0	0	0	0	0	0	0	0	0	0	1	0	0	0	0	0
---		0	0	0	0	0	0	4	0	female	42	5	0	0	---		0			0		0	no		0	0	0	0	0		---	0	0	0	0	0	0	0	0	0	0	0	0	0	0	0	0	0	0
less12.5	less12.5	0	0	0	0	0	0	14	0	female		5	0	1	no		0			0		0	no		0	0	0	0	0		---	0	0	0	1	0	0	0	0	0	0	0	0	0	0	0	0	0	0
---		0	0	0	0	0	0	5	0	male		7	0	0	---		0			0		0	no	0	0	0	0	0	0		---	0	0	0	0	0	0	0	0	0	0	0	0	0	0	0	0	0	0
---		0	0	1	0	0	0	6	0	female		6	0	0	---	0	0			0		0	no		0	0	0	0	0		---	0	0	0	0	0	0	0	0	0	0	0	0	0	0	0	0	0	0
more12.5	more12.5	0	0	0	0	0	0	24	0	female		9	0	1	no		0			0		0	no		0	0	0	0	0		no	0	0	0	0	0	0	1	0	0	0	0	0	0	0	0	0	0	0
more12.5	more12.5	0	0	0	0	0	0	30	0	female		10	0	1	no		0			0		0	no		0	0	0	0	0		no	0	0	0	0	0	0	1	0	0	0	0	0	0	0	0	0	0	0
---		0	0	0	0	0	0	27	0	female		10	0	1	no		0			0		0	no		0	0	0	0	0		---	0	0	0	0	0	0	0	0	0	0	0	0	0	0	0	0	0	0
---		0	0	0	0	0	0	22	0	female		10	0	0	yes		0			0		0	no		0	0	0	0	0		---	0	0	0	0	0	0	0	0	0	0	0	0	0	0	0	0	0	0
more12.5	more12.5	0	0	0	0	0	0	8	0	female		6	0	0	---		0			0		0	no		0	0	0	0	0		no	0	0	0	0	0	0	1	0	0	0	0	0	0	0	0	0	0	0
---		0	0	0	0	0	0	18	0	female		10	0	1	no		0			0		0	no	0	0	0	0	0	0		---	0	0	0	0	0	0	0	0	0	0	0	0	0	0	0	0	0	0
---		0	0	0	0	0	0	26	0	female		11	0	1	no		0			0		0	yes	0	0	0	0	0	0		---	0	0	0	0	0	0	0	0	0	0	0	0	0	0	0	0	0	0
---		0	0	1	0	0	0	12	0	male		10	0	1	no	0	0			0		0	no		0	0	0	0	0		---	0	0	0	0	0	0	0	0	0	0	0	0	0	0	0	0	0	0
---		0	0	1	0	0	0	36	0	male		12	0	1	no	0	0		0	0	0	0	yes	0	0	0	0	0	0		---	0	0	0	0	0	1	0	0	0	0	0	0	0	0	0	0	0	0
---		0	0	0	0	0	0	36	0	male		13	0	0	yes		0			0		0	yes	0	0	0	0	0	0		---	0	0	0	0	0	0	0	0	0	0	0	0	1	0	0	0	0	0
less12.5	less12.5	0	0	0	0	0	0	24	0	male		9	0	1	no		0			0		0	no		0	0	0	0	0		---	0	0	0	1	0	0	0	0	0	0	0	0	0	0	0	0	0	0
---		0	0	1	0	0	0	26	0	male		11	0	0	yes	0	0			0		0	no		0	0	0	0	0		---	0	0	0	0	0	0	0	0	0	0	0	0	0	0	0	0	0	0
less11.5	less11.5	---	---	---	---	---	---	27	---	female		5.7	---	1	no	---	---	---	---	---	---	---	no	---	---	---	---	---	---	---	---	---	---	---	0	---	---	0	0	---	---	---	---	---	---	---	---	---	1
more12.5	more12.5	0	0	0	0	0	0	34	0	male		11	0	0	yes		0			0		0	no	0	0	0	0	0	0		no	0	0	0	0	0	0	1	0	0	0	0	0	0	0	0	0	0	0
---		0	0	0	0	0	0	36	0	female		11	0	0	yes		0			0		0	no		0	0	0	0	0		---	0	0	0	0	0	0	0	0	0	0	0	0	0	0	0	0	0	0
---		0	0	1	0	0	0	18	0	female		11	0	1	no	0	0			0		0	no		0	0	0	0	0		---	0	0	0	0	0	0	0	0	0	0	0	0	0	0	0	0	0	0
less12.5	less12.5	0	0	1	0	0	0	9	0	male		6	0	0	---	0	0			0		0	no		0	0	0	0	0		---	0	0	0	1	0	0	0	0	0	0	0	0	0	0	0	0	0	0
---		0	0	1	0	0	0	18	0	female		12	0	1	no	0	0			0		0	no		0	0	0	0	0		---	0	0	0	0	0	0	0	0	0	0	0	0	0	0	0	0	0	0
less12.5	less12.5	0	1	0	0	0	0	18	0	female		6	0	0	yes	0	0			0		0	no		0	0	0	0	0		---	0	0	0	1	0	0	0	0	0	0	0	0	0	0	0	0	0	0
---		0	0	0	0	0	0	8	0	male		7.245	0	0	---		0			0		0	no		0	0	0	0	0		---	0	0	0	0	0	0	0	0	0	1	0	0	0	0	0	0	0	0
---		0	0	0	0	0	0	20	0	male		13	0	1	no		0			0		0	no		0	0	0	0	0		---	0	0	0	0	0	0	0	0	0	0	0	0	0	0	0	0	0	0
more12.5	more12.5	0	0	1	0	0	0	27	0	male		8.66	0	0	yes	0	0			0		0	yes	0	0	0	0	0	0		no	0	0	0	0	0	0	1	0	0	0	0	0	0	0	0	0	0	0
---		0	0	0	0	0	0	18	0	female		10	0	1	no		0			0		0	no		0	0	0	0	0		---	0	0	0	0	0	0	0	0	0	0	0	0	0	0	0	0	0	0
less12.5	less12.5	0	0	0	0	0	0	11	0	female		4.825	0	0	---		0			0		0	no		0	0	0	0	0		---	0	0	0	1	0	0	0	0	0	0	0	0	0	0	0	0	0	0
less12.5	less12.5	0	0	0	0	0	0	11	0	female		5.78	0	0	---		0			0		0	yes		0	0	0	0	0		---	0	0	0	1	0	0	0	0	0	0	0	0	0	0	0	0	0	0
---		0	0	0	0	0	0	3	0	female		5	0	0	---		0			0		0	no		0	0	0	0	0		---	0	0	0	0	0	0	0	0	0	0	0	0	0	0	0	0	0	0
more12.5	more12.5	0	0	1	0	0	0	24	0	female		9	0	1	no	0	0			0		0	no		0	0	0	0	0		no	0	0	0	0	0	0	1	0	0	0	0	0	0	0	0	0	0	0
---		0	0	1	0	0	0	8	0	male		9	0	0	---	0	0			0		0	no		0	0	0	0	0		---	0	0	0	0	0	0	0	0	0	0	0	0	0	0	0	0	0	0
---		0	0	0	0	0	0	18	0	female		10	0	1	no		0			0		0	no		0	0	0	0	0		---	0	0	0	0	0	0	0	0	0	0	0	0	0	0	0	0	0	0
---		0	0	0	0	0	0	36	0	male		12	0	0	yes		0			0		0	no		0	0	0	0	0		---	0	0	0	0	0	0	0	0	0	0	0	0	0	0	0	0	0	0
---		0	0	0	0	0	0	54	0	male		16	0	0	yes		0			0		0	yes	0	0	0	0	0	0		---	0	1	0	0	0	0	0	0	0	0	0	0	0	0	0	0	0	0
less12.5	less12.5	0	0	0	0	0	0	19	0	female		7.2	1	1	no		0		1	1		0	yes		0	0	0	0	0		---	0	0	0	1	0	0	0	0	0	0	0	0	0	0	0	0	0	0
---		0	0	0	0	0	0	11	0	female		8.495	0	0	---		0			0		0	no		0	0	0	0	0		---	0	0	0	0	0	0	0	0	0	0	0	0	0	0	0	0	0	0
---		0	0	1	0	0	0	12	0	male		8	0	1	no	0	0			0		0	no		0	0	0	0	0		---	0	0	0	0	0	0	0	0	0	0	0	0	0	0	0	0	0	0
---		0	0	0	0	0	0	36	0	female		13	0	0	yes		0		0	0		0	no		0	0	0	0	0		---	0	0	0	0	0	0	0	0	0	0	0	0	0	0	0	0	0	0
---		0	0	1	0	0	0	7	0	female		7	0	0	---	0	0			0		0	no		0	0	0	0	0		---	0	0	0	0	0	0	0	0	0	0	0	0	0	0	0	0	0	0
---		0	0	0	0	0	0	9	0	female		8	0	0	---		0		0	0		0	no		0	0	0	0	0		---	0	0	0	0	0	0	0	0	0	0	0	0	0	0	0	0	0	0
---		0	0	0	0	0	0	18	0	female		12	0	1	no		0		0	0		0	no		0	0	0	0	0		---	0	0	0	0	0	0	0	0	0	0	0	0	0	0	0	0	0	0
more12.5	more12.5	0	0	0	0	0	0	12	0	male		7	0	0	yes		0			0		0	yes		0	0	0	0	0		no	0	0	0	0	0	0	1	0	0	0	0	0	0	0	0	0	0	0
---		0	0	0	0	0	0	24	0	female		10	0	0	yes		0			0		0	no		0	0	0	0	0		---	0	0	0	0	0	0	0	0	0	0	0	0	0	0	0	0	0	0
---		0	0	0	0	0	0	6	0	female		7	0	0	---		0		0	0		0	no		0	0	0	0	0		---	0	0	0	0	0	0	0	0	0	0	0	0	0	0	0	0	0	0
---		0	0	1	0	0	0	30	0	male		14	0	0	yes	0	0			0		0	no		0	0	0	0	0		---	0	0	0	0	0	0	0	0	0	0	0	0	0	0	0	0	0	0
---		0	0	0	0	0	0	39	1	male		13	0	0	yes		0			0		0	no		0	0	0	0	0		---	0	0	0	0	0	0	0	0	0	0	0	0	0	0	0	0	0	0
---		0	0	0	0	0	0	27	0	female		9.74	0	0	yes		0	0		0		0	yes	0	0	0	0	0	0		---	0	0	0	0	0	0	0	0	0	0	0	0	0	0	0	0	0	0
---		0	0	1	0	1	0	3	0	male		7	0	0	---	0	0		0	0	1	0	yes	0	0	0	0	0	0		---	0	0	0	0	0	0	0	0	0	0	0	0	0	0	0	0	0	0
more12.5	more12.5	0	0	0	0	0	0	9	0	male		6	0	0	---	1	0			0		0	no		0	0	0	0	0		no	0	0	0	0	0	0	1	0	0	0	1	0	0	0	0	0	0	0
---		0	0	0	0	0	0	3	0	male	2	5	0	0	---		0			0		0	no	0	0	0	0	0	0		---	0	1	0	0	0	0	0	0	0	0	0	0	0	0	0	0	0	0
---		0	0	1	0	0	0	19	0	female		10	0	1	no	0	0			0		0	no		0	0	0	0	0		---	0	0	0	0	0	0	0	0	0	0	0	0	0	0	0	0	0	0
---		0	0	1	0	0	0	4	0	female	12	4	0	0	---	0	0			0		0	no		0	0	0	0	0		---	0	0	0	0	0	0	0	0	0	0	0	0	0	0	0	0	0	0
---		0	0	0	0	0	0	12	1	male		9	0	1	no		0			0		0	no		0	0	0	0	0		---	0	0	0	0	0	0	0	0	0	0	0	0	0	0	0	0	0	0
more12.5	more12.5	0	0	1	0	0	0	12	0	female		7	0	1	no	0	0			0		0	no		0	0	0	0	0		no	0	0	0	0	0	0	1	0	0	0	0	0	0	0	0	0	0	0
---		0	0	0	0	0	0	26	0	female		11	0	0	yes		0			0		0	yes	0	0	0	0	0	0		---	0	0	0	0	0	0	0	0	0	0	0	0	1	0	0	0	0	0
---		0	0	0	0	0	0	7	0	male		8	0	0	---		0			0		0	no		0	0	0	0	0		---	0	0	0	0	0	0	0	0	0	0	0	0	0	0	0	0	0	0
more12.5	more12.5	0	0	0	0	0	0	24	0	female		7	0	0	yes		0			0		0	no		0	0	0	0	0		no	0	0	0	0	0	0	1	0	0	0	0	0	0	0	0	0	0	0
---		0	0	1	0	0	0	12	0	male		9	0	0	yes	0	0			0		0	no		0	0	0	0	0		---	0	0	0	0	0	0	0	0	0	0	0	0	0	0	0	0	0	0
---		0	0	1	0	0	0	5	0	female		6	0	0	---	0	0			0		0	no		0	0	0	0	0		---	0	0	0	0	0	0	0	0	0	0	0	0	0	0	0	0	0	0
---		0	0	1	0	0	0	5	0	male		7	0	0	---	0	0			0		0	no		0	0	0	0	0		---	0	0	0	0	0	0	0	0	0	0	0	0	0	0	0	0	0	0
---		0	0	1	0	0	0	42	0	female		12	0	0	yes	0	1			0		0	yes	0	0	0	0	0	0		---	0	0	0	0	0	0	0	0	0	0	0	0	0	0	0	0	0	0
---		0	0	0	0	0	0	30	0	male		11	0	0	yes		0			0		0	yes	0	0	0	0	0	0		---	0	1	0	0	0	0	0	0	0	0	0	0	1	0	0	0	0	0
---		0	0	1	0	0	0	30	0	female		13	0	1	no	0	0			0		0	no		0	0	0	0	0		---	0	0	0	0	0	0	0	0	0	0	0	0	0	0	0	0	0	0
more12.5	more12.5	0	0	0	0	0	0	60	0	male		13	0	1	no		0	0		0		0	no	0	0	0	0	0	0		no	0	0	0	0	0	0	1	0	1	0	0	0	0	0	0	0	0	0
---		0	0	1	0	0	0	18	0	female		10	0	0	yes	0	0			0		0	no		0	0	0	0	0		---	0	0	0	0	0	0	0	0	0	0	0	0	0	0	0	0	0	0
---		0	0	0	0	0	0	18	0	female		9	0	0	yes		0			0		0	no		0	0	0	0	0		---	0	0	0	0	0	0	0	0	0	0	0	0	0	0	0	0	0	0
---		0	0	0	0	0	0	60	0	female		14	0	0	yes		0			0		0	no		0	0	0	0	0		---	0	0	0	0	0	0	0	0	0	0	0	0	0	0	0	0	0	0
---		0	0	0	0	0	0	12	0	male		10	0	1	no		0		0	0		0	no		0	0	0	0	0		---	0	0	0	0	0	0	0	0	0	0	0	0	0	0	0	0	0	0
---		0	0	0	0	0	0	24	0	male		11	0	1	no		0			0		0	no		0	0	0	0	0		---	0	0	0	0	0	0	0	0	0	0	0	0	0	0	0	0	0	0
---		0	0	0	0	0	0	12	0	male		10	0	1	no		0		0	0	0	0	yes	0	0	0	0	0	0		---	0	0	0	0	0	1	0	0	0	0	0	0	0	0	0	0	0	0
---		0	0	0	0	0	0	24	0	male		10	0	1	no	1	0			0		0	no		0	0	0	0	0		---	0	0	0	0	0	0	0	0	0	0	1	0	0	0	0	0	0	0
more12.5	more12.5	0	0	1	0	0	0	24	0	female		9	0	1	no	0	0			0		0	no		0	0	0	0	0		no	0	0	0	0	0	0	1	0	0	0	0	0	0	0	0	0	0	0
---		0	0	1	0	0	0	21	0	male		11	0	1	no	0	0			0		0	no		0	0	0	0	0		---	0	0	0	0	0	0	0	0	0	0	0	0	0	0	0	0	0	0
---		0	0	0	0	0	0	9	1	female		8	0	0	---	1	0			0		0	no		0	0	0	0	0		---	0	0	0	0	0	0	0	0	0	0	1	0	0	0	0	0	0	0
---		---	---	---	---	---	---	33	---	male		11	---	0	yes	---	---	---	---	---	---	---	yes	---	---	---	---	---	---	---	---	---	---	---	0	---	---	0	0	---	---	---	---	---	---	---	---	---	0
more12.5	more12.5	---	---	---	---	---	---	14	---	male		7	---	1	no	---	---	---	---	---	---	---	yes	---	---	---	---	---	---	---	no	---	---	---	0	---	---	1	0	---	---	---	---	---	---	---	---	---	0
---		---	---	---	---	---	---	11	---	female		7	---	0	---	---	---	---	---	---	---	---	yes	---	---	---	---	---	---	---	---	---	---	---	0	---	---	0	0	---	---	---	---	---	---	---	---	---	0
---		---	---	---	---	---	---	12	---	male		9	---	1	no	---	---	---	---	---	---	---	yes	---	---	---	---	---	---	---	---	---	---	---	0	---	---	0	0	---	---	---	---	---	---	---	---	---	0
---		---	---	---	---	---	---	12	---	female		8	---	1	no	---	---	---	---	---	---	---	no	---	---	---	---	---	---	---	---	---	---	---	0	---	---	0	0	---	---	---	---	---	---	---	---	---	0
---		---	---	---	---	---	---	33	---	male		11	---	0	yes	---	---	---	---	---	---	---	yes	---	---	---	---	---	---	---	---	---	---	---	0	---	---	0	0	---	---	---	---	---	---	---	---	---	0
---		---	---	---	---	---	---	48	---	male		14	---	1	no	---	---	---	---	---	---	---	yes	---	---	---	---	---	---	---	---	---	---	---	0	---	---	0	0	---	---	---	---	---	---	---	---	---	0
---		---	---	---	---	---	---	7	---	female		7	---	0	---	---	---	---	---	---	---	---	yes	---	---	---	---	---	---	---	---	---	---	---	0	---	---	0	0	---	---	---	---	---	---	---	---	---	0
more12.5	more12.5	---	---	---	---	---	---	48	---	male		11	---	1	no	---	---	---	---	---	---	---	no	---	---	---	---	---	---	---	no	---	---	---	0	---	---	1	0	---	---	---	---	---	---	---	---	---	0
---		---	---	---	---	---	---	24	---	female		11.28	---	1	no	---	---	---	---	---	---	---	no	---	---	---	---	---	---	---	---	---	---	---	0	---	---	0	0	---	---	---	---	---	---	---	---	---	0
---		---	---	---	---	---	---	36	---	female		12	---	0	yes	---	---	---	---	---	---	---	no	---	---	---	---	---	---	---	---	---	---	---	0	---	---	0	0	---	---	---	---	---	---	---	---	---	0
more12.5	more12.5	---	---	---	---	---	---	36	---	female		10	---	0	yes	---	---	---	---	---	---	---	no	---	---	---	---	---	---	---	no	---	---	---	0	---	---	1	0	---	---	---	---	---	---	---	---	---	0
---		---	---	---	---	---	---	11	---	female		8	---	0	---	---	---	---	---	---	---	---	yes	---	---	---	---	---	---	---	---	---	---	---	0	---	---	0	0	---	---	---	---	---	---	---	---	---	0
less12.5	less12.5	---	---	---	---	---	---	30	---	male		10	---	0	yes	---	---	---	---	---	---	---	yes	---	---	---	---	---	---	---	---	---	---	---	1	---	---	0	0	---	---	---	---	---	---	---	---	---	0
---		---	---	---	---	---	---	30	---	male		12	---	0	yes	---	---	---	---	---	---	---	yes	---	---	---	---	---	---	---	---	---	---	---	0	---	---	0	0	---	---	---	---	---	---	---	---	---	0
more12.5	more12.5	---	---	---	---	---	---	30	---	male		10	---	0	yes	---	---	---	---	---	---	---	no	---	---	---	---	---	---	---	no	---	---	---	0	---	---	1	0	---	---	---	---	---	---	---	---	---	0
---		---	---	---	---	---	---	7	---	female		7	---	0	---	---	---	---	---	---	---	---	no	---	---	---	---	---	---	---	---	---	---	---	0	---	---	0	0	---	---	---	---	---	---	---	---	---	0
more12.5	more12.5	---	---	---	---	---	---	32	---	female	63	8	---	0	yes	---	---	---	---	---	---	---	no	---	---	---	---	---	---	---	yes	---	---	---	0	---	---	1	0	---	---	---	---	---	---	---	---	---	0
---		---	---	---	---	---	---	7	---	female		7	---	0	---	---	---	---	---	---	---	---	no	---	---	---	---	---	---	---	---	---	---	---	0	---	---	0	0	---	---	---	---	---	---	---	---	---	0
---		---	---	---	---	---	---	6	---	female	42	5	---	0	---	---	---	---	---	---	---	---	no	---	---	---	---	---	---	---	---	---	---	---	0	---	---	0	0	---	---	---	---	---	---	---	---	---	0
---		---	---	---	---	---	---	10	---	male		9	---	0	---	---	---	---	---	---	---	---	no	---	---	---	---	---	---	---	---	---	---	---	0	---	---	0	0	---	---	---	---	---	---	---	---	---	0
---		---	---	---	---	---	---	6	---	female		7	---	0	---	---	---	---	---	---	---	---	no	---	---	---	---	---	---	---	---	---	---	---	0	---	---	0	0	---	---	---	---	---	---	---	---	---	0
---		---	---	---	---	---	---	26	---	female		12	---	1	no	---	---	---	---	---	---	---	no	---	---	---	---	---	---	---	---	---	---	---	0	---	---	0	0	---	---	---	---	---	---	---	---	---	0
---		---	---	---	---	---	---	13	---	female		7.49	---	1	no	---	---	---	---	---	---	---	no	---	---	---	---	---	---	---	---	---	---	---	0	---	---	0	0	---	---	---	---	---	---	---	---	---	0
---		---	---	---	---	---	---	5	---	male	62	6	---	0	---	---	---	---	---	---	---	---	no	---	---	---	---	---	---	---	---	---	---	---	0	---	---	1	0	---	---	---	---	---	---	---	---	---	0
less12.5	less12.5	---	---	---	---	---	---	36	---	female		10	---	0	yes	---	---	---	---	---	---	---	no	---	---	---	---	---	---	---	---	---	---	---	1	---	---	0	0	---	---	---	---	---	---	---	---	---	0
---		---	---	---	---	---	---	36	---	male		13.495	---	0	yes	---	---	---	---	---	---	---	yes	---	---	---	---	---	---	---	---	---	---	---	0	---	---	0	0	---	---	---	---	---	---	---	---	---	0
more12.5	more12.5	---	---	---	---	---	---	36	---	male		10	---	0	yes	---	---	---	---	---	---	---	no	---	---	---	---	---	---	---	no	---	---	---	0	---	---	1	0	---	---	---	---	---	---	---	---	---	0
---		---	---	---	---	---	---	24	---	male		10	---	0	yes	---	---	---	---	---	---	---	no	---	---	---	---	---	---	---	---	---	---	---	0	---	---	0	0	---	---	---	---	---	---	---	---	---	0
---		---	---	---	---	---	---	36	---	male		13	---	0	yes	---	---	---	---	---	---	---	no	---	---	---	---	---	---	---	---	---	---	---	0	---	---	0	0	---	---	---	---	---	---	---	---	---	0
---		---	---	---	---	---	---	15	---	female		12	---	0	yes	---	---	---	---	---	---	---	no	---	---	---	---	---	---	---	---	---	---	---	0	---	---	0	0	---	---	---	---	---	---	---	---	---	0
more12.5	more12.5	---	---	---	---	---	---	16	---	female		7	---	1	no	---	---	---	---	---	---	---	no	---	---	---	---	---	---	---	no	---	---	---	0	---	---	1	0	---	---	---	---	---	---	---	---	---	0
---		---	---	---	---	---	---	10	---	female		7	---	0	---	---	---	---	---	---	---	---	no	---	---	---	---	---	---	---	---	---	---	---	0	---	---	0	0	---	---	---	---	---	---	---	---	---	0
---		---	---	---	---	---	---	9	---	female		8	---	0	---	---	---	---	---	---	---	---	no	---	---	---	---	---	---	---	---	---	---	---	0	---	---	0	0	---	---	---	---	---	---	---	---	---	0
---		---	---	---	---	---	---	27	---	male		11	---	0	yes	---	---	---	---	---	---	---	no	---	---	---	---	---	---	---	---	---	---	---	0	---	---	0	0	---	---	---	---	---	---	---	---	---	0
---		---	---	---	---	---	---	36	---	male		14	---	0	yes	---	---	---	---	---	---	---	yes	---	---	---	---	---	---	---	---	---	---	---	0	---	---	0	0	---	---	---	---	---	---	---	---	---	0
---		---	---	---	---	---	---	5	---	male		7	---	0	---	---	---	---	---	---	---	---	no	---	---	---	---	---	---	---	---	---	---	---	0	---	---	0	0	---	---	---	---	---	---	---	---	---	0
---		---	---	---	---	---	---	18	---	female		9	---	1	no	---	---	---	---	---	---	---	no	---	---	---	---	---	---	---	---	---	---	---	0	---	---	0	0	---	---	---	---	---	---	---	---	---	0
---		---	---	---	---	---	---	40	---	female		14	---	0	yes	---	---	---	---	---	---	---	no	---	---	---	---	---	---	---	---	---	---	---	0	---	---	0	0	---	---	---	---	---	---	---	---	---	0
---		---	---	---	---	---	---	6	---	male	12	5	---	0	---	---	---	---	---	---	---	---	no	---	---	---	---	---	---	---	---	---	---	---	0	---	---	0	0	---	---	---	---	---	---	---	---	---	0
more12.5	more12.5	---	---	---	---	---	---	11	---	male		5	---	0	---	---	---	---	---	---	---	---	yes	---	---	---	---	---	---	---	no	---	---	---	0	---	---	1	0	---	---	---	---	---	---	---	---	---	0
more12.5	more12.5	---	---	---	---	---	---	11	---	male		6	---	0	---	---	---	---	---	---	---	---	no	---	---	---	---	---	---	---	no	---	---	---	0	---	---	1	0	---	---	---	---	---	---	---	---	---	0
---		---	---	---	---	---	---	24	---	male		10	---	0	yes	---	---	---	---	---	---	---	yes	---	---	---	---	---	---	---	---	---	---	---	0	---	---	0	0	---	---	---	---	---	---	---	---	---	0
more12.5	more12.5	---	---	---	---	---	---	7	---	female		6	---	0	---	---	---	---	---	---	---	---	no	---	---	---	---	---	---	---	no	---	---	---	0	---	---	1	0	---	---	---	---	---	---	---	---	---	0
more12.5	more12.5	---	---	---	---	---	---	13	---	female		7	---	1	no	---	---	---	---	---	---	---	no	---	---	---	---	---	---	---	no	---	---	---	0	---	---	1	0	---	---	---	---	---	---	---	---	---	0
---		---	---	---	---	---	---	6	---	female		7	---	0	---	---	---	---	---	---	---	---	yes	---	---	---	---	---	---	---	---	---	---	---	0	---	---	0	0	---	---	---	---	---	---	---	---	---	0
more12.5	more12.5	---	---	---	---	---	---	11	---	male		7	---	0	---	---	---	---	---	---	---	---	no	---	---	---	---	---	---	---	no	---	---	---	0	---	---	1	0	---	---	---	---	---	---	---	---	---	0
---		0	0	0	0	0	0	11	1	male		10	0	0	---		0			0		0	no		0	0	0	0	0		---	0	0	0	0	0	0	0	0	0	0	0	0	0	0	0	0	0	0
---		0	0	0	0	0	0	24	0	female		10	0	0	yes		0			0		0	no		0	0	0	0	0		---	0	0	0	0	0	0	0	0	0	0	0	0	0	0	0	0	0	0
---		0	0	1	0	0	0	12	0	male		9	0	1	no	0	0			0		0	no		0	0	0	0	0		---	0	0	0	0	0	0	0	0	0	0	0	0	0	0	0	0	0	0
---		0	0	0	0	0	0	30	0	male		11	0	0	yes		0			0		0	no		0	0	0	0	0		---	0	0	0	0	0	0	0	0	0	0	0	0	0	0	0	0	0	0
---		0	0	0	0	0	0	5	0	female		6	0	0	---		0		0	0		0	no		0	0	0	0	0		---	0	0	0	0	0	0	0	0	0	0	0	0	0	0	0	0	0	0
---		0	0	1	0	0	0	26	0	male		12	0	0	yes	0	0			0		0	yes	0	0	0	0	0	0		---	0	0	0	0	0	0	0	0	0	0	0	0	0	1	0	0	0	0
---		0	0	1	0	0	0	6	0	male		8	0	0	---	0	0			0		0	no		0	0	0	0	0		---	0	0	0	0	0	0	0	0	0	0	0	0	0	0	0	0	0	0
---		0	0	1	0	0	0	27	0	female		13	0	0	yes	0	0			0		0	no		0	0	0	0	0		---	0	0	0	0	0	0	0	0	0	0	0	0	0	0	0	0	0	0
---		0	0	0	0	0	0	13	0	female		10	0	0	yes		0		0	0		0	no		0	0	0	0	0		---	0	0	0	0	0	0	0	0	0	0	0	0	0	0	0	0	0	0
---		0	0	1	0	0	0	24	0	male		10	0	0	yes	0	0			0		0	no		0	0	0	0	0		---	0	0	0	0	0	0	0	0	0	0	0	0	0	0	0	0	0	0
more12.5	more12.5	0	0	0	0	0	0	57	0	female		13	0	0	yes		0		0	0		0	no		0	0	0	0	0		no	0	0	0	0	0	0	1	0	0	1	0	0	0	0	0	0	0	0
---		0	0	0	1	0	0	10	0	male		8	0	0	---		0		0	0	1	0	yes	0	0	0	0	0	0		---	0	1	0	0	0	0	0	0	0	0	0	0	0	0	0	0	0	0
---		0	0	0	0	0	0	18	0	male		9	0	1	no		0			0		0	no		0	0	0	0	0		---	0	0	0	0	0	0	0	0	0	0	0	0	0	0	0	0	0	0
---		0	0	0	0	0	0	6	0	female		8	0	0	---		0			0		0	no		0	0	0	0	0		---	0	0	0	0	0	0	0	0	0	0	0	0	0	0	0	0	0	0
---		0	0	1	0	0	0	12	0	female		8.5	0	1	no	0	0			0		0	no		0	1	0	0	0		---	0	0	0	0	0	0	0	0	0	0	0	0	0	0	0	0	0	0
---		0	0	1	0	0	0	9	1	male		7.2	0	0	---	0	0			0		0	no		0	0	0	0	0		---	0	0	0	0	0	0	0	0	0	0	0	0	0	0	0	0	0	0
---		0	0	0	0	0	0	15	0	female		8.3	0	1	no		0			0		0	no		0	0	0	0	0		---	0	0	0	0	0	0	0	0	0	0	0	0	0	0	0	0	0	0
more12.5	more12.5	0	0	1	0	0	0	26	0	male		10	0	0	yes	0	0			0		0	no	0	0	0	0	0	0		no	0	0	0	0	0	0	1	0	0	0	0	0	0	0	0	0	0	0
---		0	0	0	0	0	0	36	0	male		13.5	0	1	no		0			0		0	no		0	0	0	0	0		---	0	0	0	0	0	0	0	0	0	0	0	0	0	0	0	0	0	0
---		0	0	0	0	0	0	18	0	male		10.2	0	1	no		0			0		0	no		0	0	0	0	0		---	0	0	0	0	0	0	0	0	0	0	0	0	0	0	0	0	0	0
---		0	0	0	0	0	0	7	0	male		7.5	0	0	---		0			0		0	no		0	0	0	0	0		---	0	0	0	0	0	0	0	0	0	0	0	0	0	0	0	0	0	0
more12.5	more12.5	0	0	1	0	0	0	42	0	male		11.1	0	0	yes	0	1			0		0	no		0	0	0	0	0		no	0	0	0	0	0	0	1	0	0	0	0	0	0	0	0	0	0	0
---		0	0	0	0	0	0	42	0	female		12.6	0	0	yes		0			0		0	no		0	0	0	0	0		---	0	0	0	0	0	0	0	0	0	0	0	0	0	0	0	0	0	0
more12.5	more12.5	0	0	1	0	0	0	48	0	female		12	0	1	no	0	0			0		0	yes	0	0	0	0	0	0		no	0	0	0	0	0	0	1	0	0	0	0	0	0	0	0	0	0	0
---		0	0	0	0	0	0	24	0	female		10	0	0	yes		0			0		0	no		0	0	0	0	0		---	0	0	0	0	0	0	0	0	0	0	0	0	0	0	0	0	0	0
---		0	0	0	0	0	0	9	0	male		8	0	0	---		0			0		0	yes	0	0	0	0	0	0		---	0	0	0	0	0	0	0	0	0	0	0	0	0	0	0	0	0	0
more12.5	more12.5	0	0	0	0	0	0	48	0	male		12.2	0	0	yes		0			0		0	yes	0	0	0	0	0	0		no	0	0	0	0	0	0	1	0	0	0	0	0	0	0	0	0	0	0
---		0	0	0	0	0	0	54	0	female		15	0	0	yes		0			0		0	yes	0	0	0	0	0	0		---	0	0	0	0	0	0	0	0	0	0	0	0	1	0	0	0	0	0
---		0	0	1	0	0	0	6	0	female		6.2	0	0	---	0	0		0	0		0	no		0	0	0	0	0		---	0	0	0	0	0	0	0	0	0	0	0	0	0	0	0	0	0	0
---		0	0	1	0	0	0	18	0	female		10	0	1	no	0	0			0		0	no		0	0	0	0	0		---	0	0	0	0	0	0	0	0	0	0	0	0	0	0	0	0	0	0
---		0	0	1	0	0	0	24	0	female		10.25	0	1	no	0	0			0		0	no		0	0	0	0	0		---	0	0	0	0	0	0	0	0	0	0	0	0	0	0	0	0	0	0
more12.5	more12.5	0	0	0	0	0	0	15	0	female		7	0	1	no		0			0		0	no		0	0	0	0	0		no	0	0	0	0	0	0	1	0	0	0	0	0	0	0	0	0	0	0
---		0	0	1	0	0	0	19	0	female		11.1	0	0	yes	0	0		0	0		0	no		0	0	0	0	0		---	0	0	0	0	0	0	0	0	0	0	0	0	0	0	0	0	0	0
---		0	0	0	0	0	0	18	0	female		9.6	0	1	no		0			0		0	no		0	0	0	0	0		---	0	0	0	0	0	0	0	0	0	0	0	0	0	0	0	0	0	0
more12.5	more12.5	0	0	0	0	0	0	56	0	male		12	0	0	yes		0			0		0	no		0	0	0	0	0		no	0	0	0	0	0	0	1	0	0	0	0	0	0	0	0	0	0	0
more12.5	more12.5	0	0	1	0	0	0	8	0	male		6	0	0	---	0	0			0		0	no		0	0	0	0	0		no	0	0	0	0	0	0	1	0	0	0	0	0	0	0	0	0	0	0
---		0	0	0	0	0	0	2	0	male		5.5	0	0	---		0			0		0	no		0	0	0	0	0		---	0	0	0	0	0	0	0	0	0	0	0	0	0	0	0	0	0	0
---		0	0	1	0	0	0	26	0	female		10	0	0	yes	0	0			0		0	no		0	0	0	0	0		---	0	0	0	0	0	0	0	0	0	0	0	0	0	0	0	0	0	0
more12.5	more12.5	0	0	1	0	0	0	20	0	female		8	0	1	no	0	0			0		0	no		0	0	0	0	0		no	0	0	0	0	0	0	1	0	0	0	0	0	0	0	0	0	0	0
more12.5	more12.5	0	0	0	0	0	0	12	0	female		6	0	1	no		0			0		0	no		0	0	0	0	0		no	0	0	0	0	0	0	1	0	0	0	0	0	0	0	0	0	0	0
---		0	0	0	0	0	0	16	0	female		9	0	1	no		0			0		0	yes	0	0	0	0	0	0		---	0	0	0	0	0	0	0	0	0	0	0	0	0	0	0	0	0	0
---		0	0	1	0	0	0	14	0	male		10	0	1	no	0	0			0		0	no		0	0	0	0	0		---	0	0	0	0	0	0	0	0	0	0	0	0	0	0	0	0	0	0
---		0	0	0	0	0	0	8	0	female		7	0	0	---	1	0			0		0	no		0	0	0	0	0		---	0	0	0	0	0	0	0	0	0	0	1	0	0	0	0	0	0	0
---		0	0	0	0	0	0	36	0	female		11	0	0	yes		0			0		0	yes	0	0	0	0	0	0		---	0	0	0	0	0	0	0	0	0	0	0	0	1	0	0	0	0	0
---		0	0	0	0	0	0	24	0	male		11	0	0	yes		0			0		0	yes	0	0	0	0	0	0		---	0	0	0	0	0	0	0	0	0	0	0	0	1	0	0	0	0	0
more12.5	more12.5	0	0	0	0	0	0	24	0	female		6	0	0	yes	1	1			0		0	no		0	0	0	0	0		no	0	0	0	0	0	0	1	0	0	0	1	0	0	0	0	0	0	0
---		0	0	0	0	0	0	50	0	female		14	0	0	yes		0			0		0	no		0	0	0	0	0		---	0	0	0	0	0	0	0	0	0	0	0	0	0	0	0	0	0	0
---		0	0	0	0	0	0	49	0	male		14	0	0	yes		0			0		0	no		0	0	0	0	0		---	0	0	0	0	0	0	0	0	0	0	0	0	0	0	0	0	0	0
---		0	0	0	0	0	0	4	0	male		6	0	0	---		0			0		0	no		0	0	0	0	0		---	0	0	0	0	0	0	0	0	0	0	0	0	0	0	0	0	0	0
---		0	0	0	0	0	0	30	0	female		13	0	0	yes		0			0		0	yes	0	0	0	0	0	0		---	0	0	0	0	0	0	0	0	0	0	0	0	0	1	0	0	0	0
more12.5	more12.5	0	0	0	0	0	0	9	0	female		5	0	0	---		0			0		0	no		0	0	0	0	0		no	0	0	0	0	0	0	1	0	0	0	0	0	0	0	0	0	0	0
---		0	0	1	0	0	0	5	0	male	61	5	0	0	---	0	0			0		0	no		0	0	0	0	0		---	0	0	0	1	0	0	0	0	0	0	0	0	0	0	0	0	0	0
more12.5	more12.5	0	0	0	0	0	1	30	0	female		10	0	0	yes		0		1	0		0	yes	0	0	0	0	0	0		no	0	0	0	0	0	0	1	0	0	0	0	0	0	0	0	0	0	0
---		0	0	0	0	0	0	4	0	male		6	0	0	---		0			0		0	no		0	0	0	0	0		---	0	0	0	0	0	0	0	0	0	0	0	0	0	0	0	0	0	0
---		0	0	0	0	0	0	30	0	male		12	0	0	yes		0			0		0	no		0	0	0	0	0		---	0	0	0	0	0	0	0	0	0	0	0	0	0	0	0	0	0	0
---		0	0	0	0	0	0	13	0	male		11	0	1	no		0			0		0	no		0	0	0	0	0		---	0	0	0	0	0	0	0	0	0	0	0	0	0	0	0	0	0	0
more12.5	more12.5	0	0	0	0	0	0	26	0	female		9	0	0	yes		0			0		0	yes	0	0	0	0	0	0		no	0	0	0	0	0	0	1	0	0	0	0	0	0	0	0	0	0	0
---		0	0	0	0	0	0	30	0	male		10.9	0	0	yes		0			0		0	yes	0	0	0	0	0	0		---	0	0	0	0	0	0	0	0	0	0	0	0	0	0	0	0	0	0
---		0	0	0	0	0	0	15	0	male		9.4	0	0	yes		0			0		0	no		0	0	0	0	0		---	0	0	0	0	0	0	0	0	0	0	0	0	0	0	0	0	0	0
---		0	0	1	0	0	0	37	0	female		11	0	0	yes	0	1			0		0	yes	0	0	0	0	0	0		---	0	0	0	0	0	0	0	0	0	0	0	0	0	0	0	0	0	0
---		---	---	---	---	---	---	6	---	male	69	5	---	0	---	---	---	---	---	---	---	---	no	---	---	---	---	---	---	---	---	---	---	---	0	---	---	0	0	---	---	---	---	---	---	---	---	---	0
more12.5	more12.5	0	0	0	0	0	0	54	0	male		13	0	0	yes		0			0		0	no		0	0	0	0	0		no	0	0	0	0	0	0	1	0	0	0	0	0	0	0	0	0	0	0
---		0	0	1	0	0	0	5	0	female		6	0	0	---	0	0			0		0	no		0	0	0	0	0		---	0	0	0	0	0	0	0	0	0	0	0	0	0	0	0	0	0	0
---		0	0	0	0	0	0	6	0	male	166	6	0	0	---		0			0		0	no		0	0	0	0	0		---	0	0	0	0	0	0	0	0	0	0	0	0	0	0	0	0	0	0
---		0	0	0	0	0	0	48	0	male		12.9	0	1	no		0			0		0	no		0	0	0	0	0		---	0	0	0	0	0	0	0	0	0	0	0	0	0	0	0	0	0	0
---		0	0	0	0	0	0	30	0	male		13	0	0	yes		0			0		0	no		0	0	0	0	0		---	0	0	0	0	0	0	0	0	0	0	0	0	0	0	0	0	0	0
---		0	0	0	0	0	0	6	0	male		8	0	0	---		0			0		0	no		0	0	0	0	0		---	0	0	0	0	0	0	0	0	0	0	0	0	0	0	0	0	0	0
more12.5	more12.5	0	0	0	0	0	0	39	0	female		10	0	0	yes		0			0		0	no		0	0	0	0	0		no	0	0	0	0	0	0	1	0	0	0	0	0	0	0	0	0	0	0
---		0	0	0	0	0	0	8	0	female		7	0	0	---		0			0		0	no		0	0	0	0	0		---	0	0	0	0	0	0	0	0	0	0	0	0	0	0	0	0	0	0
---		0	0	0	0	0	0	10	0	male		8.2	0	0	---		0			0		0	yes	0	0	0	0	0	0		---	0	0	0	0	0	0	0	0	0	0	0	0	0	0	0	0	0	0
more12.5	more12.5	0	0	0	0	0	0	7	0	female		6	0	0	---	1	0			0		0	no		0	0	0	0	0		no	0	0	0	0	0	0	1	0	0	0	1	0	0	0	0	0	0	0
more12.5	more12.5	0	0	0	0	0	0	9	0	male		5	0	0	---		0			0		0	no		0	0	0	0	0		no	0	0	0	0	0	0	1	0	0	0	0	0	0	0	0	0	0	0
more12.5	more12.5	0	0	0	0	0	0	39	0	female		11	0	0	yes		0			0		0	no		0	0	0	0	0		no	0	0	0	0	0	0	1	0	0	0	0	0	0	0	0	0	0	0
---		0	0	0	0	0	0	36	0	female		11	0	0	yes		0			0		0	yes	0	0	0	0	0	0		---	0	0	0	0	0	0	0	0	0	0	0	0	0	0	0	0	0	0
---		0	0	0	0	0	0	18	0	female		9	0	1	no		0			0		0	no		0	0	0	0	0		---	0	0	0	0	0	0	0	0	0	0	0	0	0	0	0	0	0	0
---		0	0	0	0	0	0	12	0	male		9	0	1	no		0			0		0	yes	0	0	0	0	0	0		---	0	0	0	0	0	0	0	0	0	0	0	0	0	0	0	0	0	0
---		0	0	0	0	0	0	5	0	male	2	4.9	0	0	---		0			0		0	no	0	0	0	0	0	0		---	0	0	0	0	0	0	0	0	0	0	0	0	0	0	0	0	0	0
---		0	0	1	0	0	0	11	0	female		8.7	0	0	---	0	1			0		0	no		0	0	0	0	0		---	0	0	0	0	0	0	0	0	0	0	0	0	0	0	0	0	0	0
---		0	0	1	0	0	0	26	0	male		10.3	0	1	no	0	0			0		0	no		0	0	0	0	0		---	0	0	0	0	0	0	0	0	0	0	0	0	0	0	0	0	0	0
---		0	0	1	1	0	0	12	0	male		9.2	0	1	no	0	0		0	0	1	0	yes	0	0	0	0	0	0		---	0	0	0	0	0	0	0	0	0	0	0	0	0	0	0	0	0	0
---		0	0	1	0	0	0	43	0	male		15.1	0	1	no	0	0			0		0	no		0	0	0	0	0		---	0	0	0	0	0	0	0	0	0	0	0	0	0	0	0	0	0	0
---		0	0	0	0	0	0	8	0	female		8.4	0	0	---	1	0			0		0	no		0	0	0	0	0		---	0	0	0	0	0	0	0	0	0	0	1	0	0	0	0	0	0	0
---		0	0	0	0	0	0	60	0	male		16.5	0	0	yes		0			0		0	no		0	0	0	0	0		---	0	0	0	0	0	0	0	0	0	0	0	0	0	0	0	0	0	0
---		0	0	0	0	0	0	39	0	male		13	0	0	yes		0			0		0	no		0	0	0	0	0		---	0	0	0	0	0	0	0	0	0	0	0	0	0	0	0	0	0	0
---		0	0	0	0	0	0	3	0	male		6.6	0	0	---		0		0	0	0	0	yes	0	0	0	0	0	0		---	0	0	0	0	0	1	0	0	0	0	0	0	0	0	0	0	0	0
more12.5	more12.5	0	0	0	0	0	0	10	0	female		6.5	0	0	---		0			0		0	no		0	0	0	0	0		no	0	0	0	0	0	0	1	0	0	0	0	0	0	0	0	0	0	0
more12.5	more12.5	0	0	1	0	0	0	29	0	male		10.2	0	1	no	0	1			0		0	yes	0	0	0	0	0	0		no	0	0	0	0	0	0	1	0	0	0	0	0	0	0	0	0	0	0
---		0	0	0	0	0	0	13	0	female		9.6	0	1	no		0			0		0	no		0	0	0	0	0		---	0	0	0	0	0	0	0	0	0	0	0	0	0	0	0	0	0	0
---		0	0	0	0	0	0	7	0	female		6.8	0	0	---		0		0	0	0	0	yes	0	0	0	0	0	0		---	0	0	0	0	0	1	0	0	0	0	0	0	0	0	0	0	0	0
---		---	---	---	---	---	---	6	---	male	69	6	---	0	---	---	---	---	---	---	---	---	no	---	---	---	---	---	---	---	---	---	---	---	0	---	---	0	0	---	---	---	---	---	---	---	---	---	0
more12.5	more12.5	0	0	1	0	0	0	12	0	female		7	0	1	no	0	0			0		0	no		0	0	0	0	0		no	0	0	0	0	0	0	1	0	0	0	0	0	0	0	0	0	0	0
---		0	0	1	0	0	0	5	0	female	62	5	0	0	---	0	0			0		0	no		0	0	0	0	0		---	0	0	0	1	0	0	0	0	0	0	0	0	0	0	0	0	0	0
---		0	0	1	0	0	0	18	0	female		9.2	0	1	no	0	0			0		0	no		0	0	0	0	0		---	0	0	0	0	0	0	0	0	0	0	0	0	0	0	0	0	0	0
more12.5	more12.5	0	0	0	0	0	0	15	0	female		5	0	1	no		0			0		0	no		0	0	0	0	0		no	0	0	0	0	0	0	1	0	0	0	0	0	0	0	0	0	0	0
more12.5	more12.5	0	0	0	0	0	0	7	0	male		5	0	0	---		0			0		0	no		0	0	0	0	0		no	0	0	0	0	0	0	1	0	0	0	0	0	0	0	0	0	0	0
---		0	0	0	0	0	0	4	1	female		6.4	0	0	---		0			0		0	no		0	0	0	0	0		---	0	0	0	0	0	0	0	0	0	0	0	0	0	0	0	0	0	0
more12.5	more12.5	0	0	1	0	0	0	15	0	male		7	0	1	no	0	0			0		0	no		0	0	0	0	0		no	0	0	0	0	0	0	1	0	0	0	0	0	0	0	0	0	0	0
---		0	0	1	0	0	0	11	0	male		9.4	0	0	---	0	0			0		0	no		0	0	0	0	0		---	0	0	0	0	0	0	0	0	0	0	0	0	0	0	0	0	0	0
---		0	0	0	0	0	0	26	0	male		11	0	0	yes		0			0		0	no		0	0	0	0	0		---	0	0	0	0	0	0	0	0	0	0	0	0	0	0	0	0	0	0
more12.5	more12.5	0	0	0	0	0	0	23	0	male		9.3	0	1	no		0			0		0	no		0	0	0	0	0		no	0	0	0	0	0	0	1	0	0	0	0	0	0	0	0	0	0	0
---		0	0	0	0	0	0	30	1	male		14.1	0	1	no		0			0		0	no		0	0	0	0	0		---	0	0	0	0	0	0	0	0	0	0	0	0	0	0	0	0	0	0
---		0	0	1	0	0	0	12	0	male		9.9	0	1	no	0	0			0		0	no		0	0	0	0	0		---	0	0	0	0	0	0	0	0	0	0	0	0	0	0	0	0	0	0
---		0	0	1	0	0	0	23	0	female		9.7	0	1	no	0	0			0		0	yes	0	0	0	0	0	0		---	0	0	0	0	0	0	0	0	0	0	0	0	0	0	0	0	0	0
---		0	0	1	0	0	0	19	0	male		9.6	0	0	yes	0	0			0		0	no		0	0	0	0	0		---	0	0	0	0	0	0	0	0	0	0	0	0	0	0	0	0	0	0
---		0	0	1	0	0	0	18	0	male		9	0	1	no	0	0			0		0	no		0	0	0	0	0		---	0	0	0	0	0	0	0	0	0	0	0	0	0	0	0	0	0	0
---		0	0	0	0	0	0	12	0	male		12	0	1	no		0			0		0	no		0	0	0	0	0		---	0	0	0	0	0	0	0	0	0	0	0	0	0	0	0	0	0	0
---		0	0	1	0	0	0	11	0	female		9.7	0	0	---	0	0			0		0	yes	0	0	0	0	0	0		---	0	0	0	0	0	0	0	0	0	0	0	0	0	0	0	0	0	0
---		0	0	1	0	0	0	18	0	female		8.4	0	1	no	0	0			0		0	no		0	0	0	0	0		---	0	0	0	0	0	0	0	0	0	0	0	0	0	0	0	0	0	0
more12.5	more12.5	0	0	0	0	0	0	8	0	male		6	0	0	---		0			0		0	no		0	0	0	0	0		no	0	0	0	0	0	0	1	0	0	0	0	0	0	0	0	0	0	0
more12.5	more12.5	0	0	0	0	0	0	42	0	male		11	0	0	yes		0			0		0	no		0	0	0	0	0		no	0	0	0	0	0	0	1	0	0	0	0	0	0	0	0	0	0	0
less11.5	less11.5	---	---	---	---	---	---	24	---	female		6	---	0	yes	---	---	---	---	---	---	---	yes	---	---	---	---	---	---	---	---	---	---	---	0	---	---	0	0	---	---	---	---	---	---	---	---	---	0
more12.5	more12.5	0	0	0	0	0	0	9	0	male		5	0	0	---	1	0			0		0	no		0	0	0	0	0		no	0	0	0	0	0	0	1	0	0	0	1	0	0	0	0	0	0	0
---		0	0	0	0	0	0	28	0	male		11	0	0	yes		0			0		0	no		0	0	0	0	0		---	0	0	0	0	0	0	0	0	0	0	0	0	0	0	0	0	0	0
more12.5	more12.5	0	0	1	0	0	0	12	0	male		6	0	0	yes	0	0			0		0	no		0	0	0	0	0		no	0	0	0	0	0	0	1	0	0	0	0	0	0	0	0	0	0	0
more12.5	more12.5	0	0	1	0	0	0	9	0	male		6.3	0	0	---	0	0			0		0	yes	0	0	0	0	0	0		no	0	0	0	0	0	0	1	0	0	0	0	0	0	0	0	0	0	0
more12.5	more12.5	0	0	0	0	0	0	36	0	male		11	0	0	yes		0			0		0	no		0	0	0	0	0		no	0	0	0	0	0	0	1	0	0	0	0	0	0	0	0	0	0	0
---		0	0	0	0	0	0	15	0	male		10	0	1	no		0			0		0	no		0	0	0	0	0		---	0	0	0	0	0	0	0	0	0	0	0	0	0	0	0	0	0	0
more12.5	more12.5	0	0	1	0	0	0	11	0	male		6	0	0	---	0	0			0		0	no		0	0	0	0	0		no	0	0	0	0	0	0	1	0	0	0	0	0	0	0	0	0	0	0
---		0	0	1	0	0	0	10	0	male		7.5	0	0	---	0	0			0		0	no		0	0	0	0	0		---	0	0	0	0	0	0	0	0	0	0	0	0	0	0	0	0	0	0
---		0	0	0	0	0	0	4	0	male	60	5	0	0	---		0			0		0	no		0	0	0	0	0		---	0	0	0	1	0	0	0	0	0	0	0	0	0	0	0	0	0	0
---		0	0	0	0	0	0	4	0	male	2	4	0	0	---		0			0		0	yes	0	0	0	0	0	0		---	0	0	0	0	0	0	0	0	0	0	0	0	0	0	0	0	0	0
---		0	0	1	0	0	0	4	0	male		7.1	0	0	---	0	0			0		0	yes	0	0	0	0	0	0		---	0	0	0	0	0	0	0	0	0	0	0	0	0	0	0	0	0	0
more12.5	more12.5	0	0	1	0	0	0	10	0	male		7.3	0	0	---	0	0			0		0	no		0	0	0	0	0		no	0	0	0	0	0	0	1	0	0	0	0	0	0	0	0	0	0	0
---		0	0	0	0	0	0	18	0	female		9.5	0	1	no		0			0		0	no		0	0	0	0	0		---	0	0	0	0	0	0	0	0	0	0	0	0	0	0	0	0	0	0
---		0	0	0	0	0	0	3	1	male		5.8	0	0	---		0			0		0	no		0	0	0	0	0		---	0	0	0	0	0	0	0	0	0	0	0	0	0	0	0	0	0	0
more12.5	more12.5	0	0	0	0	0	0	42	0	male		12	0	0	yes		0			0		0	no		0	0	0	0	0		no	0	0	0	0	0	0	1	0	0	0	0	0	0	0	0	0	0	0
---		0	0	1	0	0	0	12	0	male		8.6	0	1	no	0	0			0		0	no		0	0	0	0	0		---	0	0	0	0	0	0	0	0	0	0	0	0	0	0	0	0	0	0
more12.5	more12.5	0	0	1	0	0	0	26	0	male		9	0	0	yes	0	0			0		0	no		0	0	0	0	0		no	0	0	0	0	0	0	1	0	0	0	0	0	0	0	0	0	0	0
more12.5	more12.5	0	0	1	0	0	0	21	0	male		9	0	1	no	0	0			0		0	no		0	0	0	0	0		no	0	0	0	0	0	0	1	0	0	0	0	0	0	0	0	0	0	0
---		0	0	0	0	0	0	30	1	female		11.2	0	1	no		0			0		0	no		0	0	0	0	0		---	0	0	0	0	0	0	0	0	0	0	0	0	0	0	0	0	0	0
---		---	---	---	---	---	---	6	---	male	65	4	---	0	---	---	---	---	---	---	---	---	no	---	---	---	---	---	---	---	---	---	---	---	0	---	---	0	0	---	---	---	---	---	---	---	---	---	0
---		0	0	0	0	0	0	30	0	male		12	0	0	yes		0			0		0	no		0	0	0	0	0		---	0	0	0	0	0	0	0	0	0	0	0	0	0	0	0	0	0	0
---		0	0	1	0	0	0	12	0	female		8.3	0	1	no	0	0		0	0		0	no		0	0	0	0	0		---	0	0	0	0	0	0	0	0	0	0	0	0	0	0	0	0	0	0
more12.5	more12.5	0	0	0	0	0	0	24	0	male		8.5	0	1	no		0			0		0	no		0	0	0	0	0		no	0	0	0	0	0	0	1	0	0	0	0	0	0	0	0	0	0	0
more12.5	more12.5	0	0	0	0	0	0	42	0	female		10	0	0	yes		0			0		0	no		0	0	0	0	0		no	0	0	0	0	0	0	1	0	0	0	0	0	0	0	0	0	0	0
more12.5	more12.5	0	0	1	0	0	0	29	0	female		6	0	1	no	0	0			0		0	no		0	0	0	0	0		no	0	0	0	0	0	0	1	0	0	0	0	0	0	0	0	0	0	0
---		0	0	0	0	0	0	14	0	male		11.3	0	1	no		0			0		0	yes		0	0	0	0	0		---	0	0	0	0	0	0	0	0	0	0	0	0	0	0	0	0	0	0
---		0	0	0	0	0	0	7	0	female		7.2	0	0	---		0			0		0	no	0	0	0	0	0	0		---	0	0	0	0	0	0	0	0	0	0	0	0	0	0	0	0	0	0
---		0	0	0	0	0	0	12	0	male		9	0	1	no		0			0		0	no		0	0	0	0	0		---	0	0	0	0	0	0	0	0	0	0	0	0	0	0	0	0	0	0
---		0	0	1	0	0	0	18	0	female		9	0	0	yes	0	0			0		0	no		0	0	0	0	0		---	0	0	0	0	0	0	0	0	0	0	0	0	0	0	0	0	0	0
---		0	0	1	0	0	0	12	0	male		8.3	0	1	no	0	0			0		0	yes	0	0	0	0	0	0		---	0	0	0	0	0	0	0	0	0	0	0	0	0	0	0	0	0	0
---		0	0	0	0	0	0	33	0	female		11.1	0	1	no		0			0		0	no		0	0	0	0	0		---	0	0	0	0	0	0	0	0	0	0	0	0	0	0	0	0	0	0
more12.5	more12.5	0	0	0	0	0	0	39	0	female		11	0	1	no		0			0		0	no		0	0	0	0	0		no	0	0	0	0	0	0	1	0	0	0	0	0	0	0	0	0	0	0
more12.5	more12.5	0	0	0	0	0	0	18	0	male		7	0	1	no		0			0		0	no		0	0	0	0	0		no	0	0	0	0	0	0	1	0	0	0	0	0	0	0	0	0	0	0
---		0	0	0	0	0	0	23	0	male		10	0	1	no		0			0		0	no		0	0	0	0	0		---	0	0	0	0	0	0	0	0	0	0	0	0	0	0	0	0	0	0
more12.5	more12.5	0	0	0	0	0	0	12	0	male		6	0	1	no		0			0		0	no		0	0	0	0	0		no	0	0	0	0	0	0	1	0	0	0	0	0	0	0	0	0	0	0
---		0	0	0	0	0	0	16	0	male		9	0	1	no		0			0		0	no		0	0	0	0	0		---	0	0	0	0	0	0	0	0	0	0	0	0	0	0	0	0	0	0
more12.5	more12.5	0	0	1	0	0	0	36	0	female		10	0	0	yes	0	0			0		0	no		0	0	0	0	0		no	0	0	0	0	0	0	1	0	0	0	0	0	0	0	0	0	0	0
---		0	0	1	0	0	0	4	0	female	58	5	0	0	---	0	0			0		0	no		0	0	0	0	0		---	0	0	0	0	0	0	1	0	0	0	0	0	0	0	0	0	0	0
more12.5	more12.5	0	0	0	0	0	0	37	0	male		11	0	0	yes		0			0		0	no		0	0	0	0	0		no	0	0	0	0	0	0	1	0	0	0	0	0	0	0	0	0	0	0
---		0	0	1	0	0	0	18	0	female		10	0	1	no	0	0			0		0	no		0	0	0	0	0		---	0	0	0	0	0	0	0	0	0	0	0	0	0	0	0	0	0	0
---		0	0	0	0	0	0	40	0	male		12.7	0	0	yes		0			0		0	no	0	0	0	0	0	0		---	0	0	0	0	0	0	0	0	0	0	0	0	0	0	0	0	0	0
---		0	0	1	0	0	0	14	0	male		10	0	1	no	0	0			0		0	no		0	0	0	0	0		---	0	0	0	0	0	0	0	0	0	0	0	0	0	0	0	0	0	0
---		0	0	1	0	0	0	8	0	female		9	0	0	---	0	0			0		0	no		0	0	0	0	0		---	0	0	0	0	0	0	0	0	0	0	0	0	0	0	0	0	0	0
---		0	0	0	0	0	0	12	0	male		9.1	0	1	no		0		0	0		0	no		0	0	0	0	0		---	0	0	0	0	0	0	0	0	0	0	0	0	0	0	0	0	0	0
---		0	0	0	0	0	0	28	0	male		12	0	1	no		0			0		0	yes	0	0	0	0	0	0		---	0	0	0	0	0	0	0	0	0	0	0	0	0	0	0	0	0	0
---		0	0	0	0	0	0	24	0	female		10.8	0	1	no		0			0		0	no		0	0	0	0	0		---	0	0	0	0	0	0	0	0	0	0	0	0	0	0	0	0	0	0
---		0	0	0	0	0	0	9	0	female		7	0	0	---		0			0		0	no		0	0	0	0	0		---	0	0	0	0	0	0	0	0	0	0	0	0	0	0	0	0	0	0
---		0	0	1	0	0	0	2	0	female		5	0	0	---	0	0			0		0	no		0	0	0	0	0		---	0	0	0	0	0	0	0	0	0	0	0	0	0	0	0	0	0	0
---		0	0	0	0	0	0	49	0	female		14.5	0	1	no		0			0		0	no		0	0	0	0	0		---	0	0	0	0	0	0	0	0	0	0	0	0	0	0	0	0	0	0
---		0	0	0	0	0	0	18	1	male		9.5	0	1	no		0			0		0	no		0	0	0	0	0		---	0	0	0	0	0	0	0	0	0	0	0	0	0	0	0	0	0	0
---		0	0	0	0	0	0	60	0	female		17.3	0	1	no		0			0		0	no		0	0	0	0	0		---	0	0	0	0	0	0	0	0	0	0	0	0	0	0	0	0	0	0
---		0	0	0	0	0	0	40	0	male		14.5	0	0	yes		0			0		0	yes	0	0	0	0	0	0		---	0	0	0	0	0	0	0	0	0	0	0	0	0	1	0	0	0	0
---		0	0	1	0	0	0	3	0	male		6.5	0	0	---	0	0			0		0	yes	0	0	0	0	0	0		---	0	0	0	0	0	0	0	0	0	0	0	0	0	0	0	0	0	0
---		0	0	0	0	0	0	17	0	male		9.9	0	1	no		0			0		0	yes	0	0	0	0	0	0		---	0	0	0	0	0	0	0	0	0	0	0	0	1	0	0	0	0	0
---		0	0	0	0	0	0	13	0	male		8.7	0	1	no		0			0		0	yes	1	0	0	0	0	0		---	0	0	0	0	0	0	0	0	0	0	0	0	0	0	0	0	0	0
---		0	0	0	0	0	0	13	0	female		8.2	0	1	no		0			0		0	no	0	0	0	0	0	0		---	0	0	0	0	0	0	0	0	0	0	0	0	1	0	0	0	0	0
---		0	0	0	0	0	0	42	0	female		14.2	0	1	no		0			0		0	no		0	0	0	0	0		---	0	0	0	0	0	0	0	0	0	0	0	0	0	0	0	0	0	0
more12.5	more12.5	0	0	0	0	0	0	9	0	female		5	0	0	---		0			0		0	no		0	0	0	0	0		no	0	0	0	0	0	0	1	0	0	0	0	0	0	0	0	0	0	0
more12.5	more12.5	0	0	0	0	0	0	10	0	female		6	0	0	---		0			0		0	no	0	0	0	0	0	0		no	0	0	0	0	0	0	1	0	0	0	0	0	0	0	0	0	0	0
---		---	---	---	---	---	---	5	---	male	63	5	---	0	---	---	---	---	---	---	---	---	no	---	---	---	---	---	---	---	---	---	---	---	0	---	---	0	0	---	---	---	---	---	---	---	---	---	0
more12.5	more12.5	0	0	0	0	0	0	42	0	male		11.9	0	1	no		0			0		0	yes	0	0	0	0	0	0		no	0	0	0	0	0	0	1	0	0	0	0	0	0	0	0	0	0	0
more12.5	more12.5	0	0	0	0	0	0	48	0	female		11.1	0	0	yes		0			0		0	yes	0	0	0	0	0	0		no	0	0	0	0	0	0	1	0	0	0	0	0	0	0	0	0	0	0
less11.5	less11.5	---	---	---	---	---	---	18	---	female		5	---	0	yes	---	---	---	---	---	---	---	yes	---	---	---	---	---	---	---	---	---	---	---	0	---	---	0	0	---	---	---	---	---	---	---	---	---	1
---		0	0	0	0	0	1	21	0	male		10.2	0	1	no		0		1	0		0	yes	0	0	0	0	0	0		---	0	0	0	0	0	0	0	0	0	0	0	0	0	0	0	0	0	0
---		0	0	0	0	0	0	24	0	female		10.5	0	0	yes		0			0		0	yes	0	0	0	0	0	0		---	0	0	0	0	0	0	0	0	0	0	0	0	0	0	0	0	0	0
---		0	0	0	0	0	0	14	0	female		8	0	1	no		0			0		0	no		0	0	0	0	0		---	0	0	0	0	0	0	0	0	0	0	0	0	0	0	0	0	0	0
---		0	0	0	0	0	0	3	1	female	2	4	0	0	---		0			0		0	no		0	0	0	0	0		---	0	0	0	0	0	0	0	0	0	0	0	0	0	0	0	0	0	0
---		0	0	0	0	0	0	13	0	male		10	0	1	no	1	0			0		0	no		0	0	0	0	0		---	0	0	0	0	0	0	0	0	0	0	1	0	0	0	0	0	0	0
---		0	0	0	0	0	0	42	0	male		13.7	0	0	yes		0			0		0	yes	0	0	0	0	0	0		---	0	0	0	0	0	0	0	0	0	0	0	0	0	0	0	0	0	0
---		0	0	1	0	0	0	15	0	female		8.1	0	0	yes	0	0			0		0	yes	0	0	0	0	0	0		---	0	0	0	0	0	0	0	0	0	0	0	0	0	0	0	0	0	0
more12.5	more12.5	0	0	0	0	0	0	60	0	female		13.7	0	0	yes		0			0		0	yes	0	0	0	0	0	0		no	0	0	0	0	0	0	1	0	0	0	0	0	0	0	0	0	0	0
---		0	0	0	0	0	0	26	0	female		12.4	0	0	yes		0			0		0	no		0	0	0	0	0		---	0	0	0	0	0	0	0	0	0	0	0	0	0	0	0	0	0	0
---		0	0	0	0	0	0	16	0	female		9.9	0	1	no		0			0		0	no		0	0	0	0	0		---	0	0	0	0	0	0	0	0	0	0	0	0	0	0	0	0	0	0
---		0	0	0	0	0	0	3	0	male		6.2	0	0	---		0			0		0	no		0	0	0	0	0		---	0	0	0	0	0	0	0	0	0	0	0	0	0	0	0	0	0	0
---		0	0	0	0	0	0	16	0	male		8.9	0	1	no		0			0		0	no		0	0	0	0	0		---	0	0	0	0	0	0	0	0	0	0	0	0	0	0	0	0	0	0
---		0	0	0	0	0	0	7	0	female		7	0	0	---		0		0	0		0	no		0	0	0	0	0		---	0	0	0	0	0	0	0	0	0	0	0	0	0	0	0	0	0	0
---		0	0	1	0	0	0	16	0	female		10	0	1	no	0	0			0		0	no		0	0	0	0	0		---	0	0	0	0	0	0	0	0	0	0	0	0	0	0	0	0	0	0
more12.5	more12.5	0	0	0	0	0	0	60	0	female		13	0	0	yes		0			0		0	yes	1	0	0	0	0	0		no	0	0	0	0	0	0	1	0	0	0	0	0	0	0	0	0	0	0
---		0	0	1	0	0	0	34	0	female		11.5	0	0	yes	0	0			0		0	no		0	0	0	0	0		---	0	0	0	0	0	0	0	0	0	0	0	0	0	0	0	0	0	0
more12.5	more12.5	0	0	0	0	0	0	9	0	female		6	0	0	---		0			0		0	no		0	0	0	0	0		no	0	0	0	0	0	0	1	0	0	0	0	0	0	0	0	0	0	0
more12.5	more12.5	0	0	1	0	0	0	10	0	female		6	0	0	---	0	0			0		0	no		0	0	0	0	0		no	0	0	0	0	0	0	1	0	0	0	0	0	0	0	0	0	0	0
---		0	0	1	0	0	0	17	0	male		10	0	1	no	0	0			0		0	no		0	0	0	0	0		---	0	0	0	0	0	0	0	0	0	0	0	0	0	0	0	0	0	0
---		0	0	1	0	0	0	8	0	male		7.2	0	0	---	0	0		0	0	0	0	yes	0	0	0	0	0	0		---	0	0	0	0	0	1	0	0	0	0	0	0	0	0	0	0	0	0
---		0	0	1	0	0	0	3	0	male		6.9	0	0	---	0	1			0		0	yes		0	0	0	0	0		---	0	0	0	0	0	0	0	0	0	0	0	0	0	0	0	0	0	0
---		0	0	1	0	0	0	12	0	male		9.7	0	1	no	0	0			0		0	no		0	0	0	0	0		---	0	0	0	0	0	0	0	0	0	0	0	0	0	0	0	0	0	0
---		0	0	0	0	0	0	12	0	male		10.1	0	1	no		0			0		0	no		0	0	0	0	0		---	0	0	0	0	0	0	0	0	0	0	0	0	0	0	0	0	0	0
---		0	0	1	0	0	0	27	0	male		12	0	0	yes	0	0			0		0	yes	0	0	0	0	0	0		---	0	0	0	0	0	0	0	0	0	0	0	0	0	0	0	0	0	0
---		0	0	1	0	0	0	12	0	male		9.2	0	1	no	0	0			0		0	yes	0	0	0	0	0	0		---	0	0	0	0	0	0	0	0	0	0	0	0	0	0	0	0	0	0
---		0	0	0	0	0	0	5	0	male		7.2	0	0	---		0			0		0	yes	0	0	0	0	0	0		---	0	0	0	0	0	0	0	0	0	0	0	0	0	0	0	0	0	0
---		0	0	1	0	0	0	24	0	male		11.4	0	1	no	0	1			0		0	no		0	0	0	0	0		---	0	0	0	0	0	0	0	0	0	0	0	0	0	0	0	0	0	0
---		0	0	0	0	0	0	15	0	female		8.5	0	0	yes		0			0		0	no		0	0	0	0	0		---	0	0	0	0	0	0	0	0	0	0	0	0	0	0	0	0	0	0
---		0	0	0	0	0	0	6	0	male		7	0	0	---		0			0		0	no	0	0	0	0	0	0		---	0	0	0	0	0	0	0	0	0	0	0	0	0	0	0	0	0	0
more12.5	more12.5	0	0	0	0	0	0	36	0	female		10	0	0	yes		0			0		0	yes		0	0	0	0	0		no	0	0	0	0	0	0	1	0	0	0	0	0	0	0	0	0	0	0
---		0	0	0	0	0	0	36	0	male		12.5	0	1	no		0			0		0	no		0	0	0	0	0		---	0	0	0	0	0	0	0	0	0	0	0	0	0	0	0	0	0	0
more12.5	more12.5	0	0	0	0	0	0	12	0	female		5	0	1	no		0			0		0	no		0	0	0	0	0		no	0	0	0	0	0	0	1	0	0	0	0	0	0	0	0	0	0	0
more12.5	more12.5	0	0	0	0	0	0	27	0	male		9.4	0	0	yes		0			0		0	no		0	0	0	0	0		no	0	0	0	0	0	0	1	0	0	0	0	0	0	0	0	0	0	0
---		0	0	0	0	0	0	36	0	male		11.5	0	1	no		0			0		0	yes	0	0	0	0	0	0		---	0	0	0	0	0	0	0	0	0	0	0	0	1	0	0	0	0	0
---		0	0	1	0	0	0	40	0	male		14.8	0	0	yes	0	0			0		0	no		0	0	0	0	0		---	0	0	0	0	0	0	0	0	0	0	0	0	0	0	0	0	0	0
---		0	0	0	0	0	0	48	0	male		13.2	0	0	yes		0			0		0	no		0	0	0	0	0		---	0	0	0	0	0	0	0	0	0	0	0	0	0	0	0	0	0	0
---		0	0	0	0	0	0	10	0	female		10	0	0	---		0			0		0	no		0	0	0	0	0		---	0	0	0	0	0	0	0	0	0	0	0	0	0	0	0	0	0	0
---		0	0	1	0	0	0	15	0	male		9.4	0	1	no	0	0			0		0	yes	0	0	0	0	0	0		---	0	0	0	0	0	0	0	0	0	0	0	0	1	0	0	0	0	0
---		0	0	1	0	0	0	12	0	female		9.2	0	0	yes	0	0			0		0	no		0	0	0	0	0		---	0	0	0	0	0	0	0	0	0	0	0	0	0	0	0	0	0	0
---		0	0	1	0	0	0	22	0	female		9.6	0	1	no	0	0			0		0	no		0	0	0	0	0		---	0	0	0	0	0	0	0	0	0	0	0	0	0	0	0	0	0	0
---		0	0	0	0	0	0	9	0	female		8	0	0	---		0			0		0	no		0	0	0	0	0		---	0	0	0	0	0	0	0	0	0	0	0	0	0	0	0	0	0	0
more12.5	more12.5	0	0	0	0	0	0	9	0	male		6.9	0	0	---		0		0	0		0	no		0	0	0	0	0		no	0	0	0	0	0	0	1	0	0	0	0	0	0	0	0	0	0	0
---		0	0	0	0	0	0	20	1	male		10.3	0	0	yes		0			0		0	yes	0	0	0	0	0	0		---	0	0	0	0	0	0	0	0	0	0	0	0	0	0	0	0	0	0
---		0	0	0	0	0	0	35	0	female		11	0	0	yes		0			0		0	yes	0	0	0	0	0	0		---	0	0	0	0	0	0	0	0	0	0	0	0	0	0	0	0	0	0
---		0	0	1	0	0	0	9	0	female		7.8	0	0	---	0	0			0		0	yes	0	0	0	0	0	0		---	0	0	0	0	0	0	0	0	0	0	0	0	0	0	0	0	0	0
---		0	0	0	0	0	0	24	0	female		11.3	0	0	yes		0			0		0	yes	0	0	0	0	0	0		---	0	0	0	0	0	0	0	0	0	0	0	0	0	0	0	0	0	0
---		0	0	0	0	0	0	48	0	male		13.5	0	1	no		0			0		0	no		0	0	0	0	0		---	0	0	0	0	0	0	0	0	0	0	0	0	0	0	0	0	0	0
---		0	0	1	0	0	0	5	0	female		6.9	0	0	---	0	0			0		0	no		0	0	0	0	0		---	0	0	0	0	0	0	0	0	0	0	0	0	0	0	0	0	0	0
---		0	0	0	0	0	0	21	0	male		9.7	0	0	yes		0			0		0	no	0	0	0	0	0	0		---	0	0	0	0	0	0	0	0	0	0	0	0	1	0	0	0	0	0
---		0	0	0	0	0	1	42	0	male		12.8	0	0	yes		0		1	0		0	yes	0	0	0	0	0	0		---	0	0	0	0	0	0	0	0	0	0	0	0	0	0	0	0	0	0
---		0	0	1	0	0	0	18	0	male		13	0	1	no	0	0			0		0	no		0	0	0	0	0		---	0	0	0	0	0	0	0	0	0	0	0	0	0	0	0	0	0	0
more12.5	more12.5	0	0	0	0	0	0	14	0	male		8	0	1	no		0			0		0	no	0	0	0	0	0	0		no	0	0	0	0	0	0	1	0	0	0	0	0	0	0	0	0	0	0
---		0	0	1	0	0	0	2	0	male	2	3.8	0	0	---	0	0		0	0	0	0	yes	0	0	0	0	0	0		---	0	0	0	0	0	1	0	0	0	0	0	0	0	0	0	0	0	0
more12.5	more12.5	0	0	0	0	0	0	12	0	female		5	0	1	no		0			0		0	no		0	0	0	0	0		no	0	0	0	0	0	0	1	0	0	0	0	0	0	0	0	0	0	0
---		0	0	0	0	1	0	2	0	male	2	4.3	0	0	---		0		0	0	1	0	yes	0	0	0	0	0	0		---	0	0	0	0	0	0	0	0	0	0	0	0	0	0	0	0	0	0
---		0	0	0	0	0	0	5	0	male		8	0	0	---		0			0		0	no		0	0	0	0	0		---	0	0	0	0	0	0	0	0	0	0	0	0	0	0	0	0	0	0
---		0	0	1	0	0	0	13	0	female		10.3	0	1	no	0	1			0		0	yes	0	0	0	0	0	0		---	0	0	0	0	0	0	0	0	0	0	0	0	0	0	0	0	0	0
more12.5	more12.5	0	0	1	0	0	0	29	0	male		10	0	0	yes	0	0			0		0	no		0	0	0	0	0		no	0	0	0	0	0	0	1	0	0	0	0	0	0	0	0	0	0	0
---		0	0	0	0	0	0	48	0	female		13.4	0	1	no		0		0	0	0	0	yes	0	0	0	0	0	0		---	0	0	0	0	0	1	0	0	0	0	0	0	0	0	0	0	0	0
more12.5	more12.5	0	0	1	0	0	0	24	0	female		8.2	0	0	yes	0	1			0		0	yes	0	0	0	0	0	0		no	0	0	0	0	0	0	1	0	0	0	0	0	1	0	0	0	0	0
---		0	0	1	0	0	0	12	0	female		7.5	0	1	no	0	0			0		0	no		0	0	0	0	0		---	0	0	0	0	0	0	0	0	0	0	0	0	0	0	0	0	0	0
---		0	0	1	0	0	0	17	0	male		9.4	0	0	yes	0	0			0		0	yes	0	0	0	0	0	0		---	0	0	0	0	0	0	0	0	0	0	0	0	0	0	0	0	0	0
---		0	0	0	0	0	0	58	0	male		14.5	0	0	yes		0			0		0	yes	0	0	0	0	0	0		---	0	0	0	0	0	0	0	0	0	0	0	0	0	1	0	0	0	0
---		0	0	0	0	0	0	10	0	male		9.1	0	0	---		0			0		0	yes	1	0	0	0	0	0		---	0	0	0	0	0	0	0	0	0	0	0	0	0	0	0	0	0	0
---		0	0	1	0	0	0	24	1	female		9.8	0	0	yes	0	0			0		0	yes	0	0	0	0	0	0		---	0	0	0	0	0	0	0	0	0	0	0	0	0	0	0	0	0	0
---		0	0	1	0	0	0	14	0	female		9.7	0	0	yes	0	0			0		0	yes	0	0	0	0	0	0		---	0	0	0	0	0	0	0	0	0	0	0	0	1	0	0	0	0	0
---		0	0	0	0	0	0	51	0	male		13.4	0	0	yes		0			0		0	no		0	0	0	0	0		---	0	0	0	0	0	0	0	0	0	0	0	0	0	0	0	0	1	0
---		0	0	0	0	0	0	5	0	male		7	0	0	---		0			0		0	no		0	0	0	0	0		---	0	0	0	0	0	0	0	0	0	0	0	0	0	0	0	0	0	0
more12.5	more12.5	0	0	1	0	0	0	10	0	male		7.4	0	0	---	0	0			0		0	no		0	0	0	0	0		no	0	0	0	0	0	0	1	0	0	0	0	0	0	0	0	0	0	0
---		0	0	1	0	0	0	2	0	male		5	0	0	---	0	0			0		0	no		0	0	0	0	0		---	0	0	0	0	0	0	0	0	0	0	0	0	0	0	0	0	0	0
more12.5	more12.5	0	0	0	0	0	0	48	0	male		11.7	0	0	yes		0			0		0	no		0	0	0	0	0		no	0	0	0	0	0	0	1	0	0	0	0	1	0	0	0	0	0	0
more12.5	more12.5	0	0	0	0	0	0	14	0	male		6	0	1	no		0			0		0	no		0	0	0	0	0		no	0	0	0	0	0	0	1	0	0	0	0	0	0	0	0	0	0	0
---		0	0	0	0	0	0	6	0	male		8	0	0	---		0			0		0	yes	0	0	0	0	0	0		---	0	0	0	0	0	0	0	0	0	0	0	0	0	0	0	0	0	0
---		0	0	1	0	0	0	22	0	male		10.7	0	0	yes	0	1			0		0	yes	0	0	0	0	0	0		---	0	0	0	0	0	0	0	0	0	0	0	0	0	0	0	0	0	0
more12.5	more12.5	0	0	0	0	0	0	26	0	female		6	0	1	no		0			0		0	no		0	0	0	0	0		no	0	0	0	0	0	0	1	0	0	0	0	0	0	0	0	0	0	0
---		0	0	0	0	0	0	36	0	male		11.9	0	1	no		0			0		0	yes	0	0	0	0	0	0		---	0	0	0	0	0	0	0	0	0	0	0	0	0	0	0	0	0	0
---		0	0	0	0	0	0	30	0	male		11	0	1	no		0			0		0	no		0	0	0	0	0		---	0	0	0	0	0	0	0	0	0	0	0	0	0	0	0	0	0	0
---		0	0	0	0	0	0	3	0	male		6.9	0	0	---		0			0		0	yes	0	0	0	0	0	0		---	0	0	0	0	0	0	0	0	0	0	0	0	1	0	0	0	0	0
---		0	0	0	0	0	0	12	1	male		9.3	0	1	no		0			0		0	yes	0	0	0	0	0	0		---	0	0	0	0	0	0	0	0	0	0	0	0	0	0	0	0	0	0
more12.5	more12.5	0	0	0	0	0	0	48	0	female		10.7	0	0	yes		0			0		0	no		0	0	0	0	0		no	0	0	0	0	0	0	1	0	0	0	0	0	0	0	0	0	0	0
more12.5	more12.5	0	0	0	0	0	0	18	0	male		8.7	0	0	yes		0			0		0	no		0	0	0	0	0		no	0	0	0	0	0	0	1	0	0	0	0	0	0	0	0	0	0	0
---		0	0	0	0	0	0	24	0	male		11.8	0	0	yes		0			0		0	no		0	0	0	0	0		---	0	0	0	0	0	0	0	0	0	0	0	0	0	0	0	0	0	0
---		0	0	0	0	0	0	8	0	male		7.6	0	0	---		0			0		0	yes	0	0	0	0	0	0		---	0	0	0	0	0	0	0	0	0	0	0	0	0	0	0	0	0	0
---		0	0	1	0	0	0	7	1	male		6.9	0	0	---	0	0			0		0	yes		0	0	0	0	0		---	0	0	0	0	0	0	0	0	0	0	0	0	0	0	0	0	0	0
---		0	0	0	0	0	0	11	0	female		7	0	0	---		0			0		0	no		0	0	0	0	0		---	0	0	0	0	0	0	0	0	0	0	0	0	0	0	0	0	0	0
---		0	0	0	0	0	0	3	0	male		6.1	0	0	---		0			0		0	yes	0	0	0	0	0	0		---	0	0	0	0	0	0	0	0	0	0	0	0	1	0	0	0	0	0
more12.5	more12.5	0	0	0	0	0	0	36	0	male		11.3	1	0	yes		0		1	1		0	no		0	0	0	0	0		no	0	0	0	0	0	0	1	0	0	0	0	0	0	0	0	0	0	0
---		0	0	1	0	0	0	26	0	male		11	0	0	yes	0	0			0		0	no		0	0	0	0	0		---	0	0	0	0	0	0	0	0	0	0	0	0	0	0	0	0	0	0
---		---	---	---	---	---	---	16	---	male			---	0	---	---	---	---	---	---	---	---	---	---	---	---	---	---	---	---	---	---	---	---	0	---	---	0	0	---	---	---	---	---	---	---	---	---	0
---		0	0	0	0	0	0	6	0	female		6.2	0	0	---		0		0	0		0	no		0	0	0	0	0		---	0	0	0	0	0	0	0	0	0	0	0	0	0	0	0	0	0	0
---		0	0	1	0	0	0	50	0	female		14.6	0	0	yes	0	0			0		0	no		0	0	0	0	0		---	0	0	0	0	0	0	0	0	0	0	0	0	0	0	0	0	0	0
more12.5	more12.5	0	0	1	0	0	0	26	0	female		9	0	1	no	0	0			0		0	no		0	0	0	0	0		no	0	0	0	0	0	0	1	0	0	0	0	0	0	0	0	0	0	0
more12.5	more12.5	1	0	0	0	0	0	9	0	male		7	0	0	---	0	0			0		0	no		0	0	0	0	0		no	0	0	0	0	0	0	1	0	0	0	0	0	0	0	0	0	0	0
more12.5	more12.5	0	0	1	0	0	0	7	0	male		5	0	0	---	0	0			0		0	no		0	0	0	0	0		no	0	0	0	0	0	0	1	0	0	0	0	0	0	0	0	0	0	0
---		0	0	0	0	0	0	36	0	female		13.9	0	1	no		0			0		0	no		0	0	0	0	0		---	0	0	0	0	0	0	0	0	0	0	0	0	0	0	0	0	0	0
---		0	0	1	0	0	0	11	0	female		7	0	0	---	0	0			0		0	no		0	0	0	0	0		---	0	0	0	0	0	0	0	0	0	0	0	0	0	0	0	0	0	0
---		0	0	0	0	0	0	26	0	female		13	0	0	yes		0			0		0	no		0	0	0	0	0		---	0	0	0	0	0	0	0	0	0	0	0	0	0	0	0	0	0	0
---		0	0	0	0	0	0	5	0	male		7	0	0	---		0			0		0	yes	0	0	0	0	0	0		---	0	0	0	0	0	0	0	0	0	0	0	0	0	0	0	0	0	0
more12.5	more12.5	0	0	0	0	0	0	18	0	male		7.9	0	0	yes	1	0			0		0	no		0	0	0	0	0		no	0	0	0	0	0	0	1	0	0	0	1	0	0	0	0	0	0	0
---		0	0	1	0	0	0	12	0	female		8	0	1	no	0	1			0		0	no		0	0	0	0	0		---	0	0	0	0	0	0	0	0	0	0	0	0	0	0	0	0	0	0
more12.5	more12.5	0	0	1	0	0	0	15	0	female		6.9	0	1	no	0	0			0		0	yes		0	0	0	0	0		no	0	0	0	0	0	0	1	0	0	0	0	0	0	0	0	0	0	0
less12.5	less12.5	0	0	0	0	0	0	20	0	female		5.1	0	1	no		0			0		0	no		0	0	0	0	0		---	0	0	0	1	0	0	0	0	0	0	0	0	0	0	0	0	0	0
---		0	0	1	0	0	0	5	0	male		9	0	0	---	0	0			0		0	no		0	0	0	0	0		---	0	0	0	0	0	0	0	0	0	0	0	0	0	0	0	0	0	0
---		0	0	1	0	0	0	8	0	male		7	0	0	---	0	0			0		0	no	0	0	0	0	0	0		---	0	0	0	0	0	0	0	0	0	0	0	0	0	0	0	0	0	0
---		0	0	1	0	0	0	41	0	female		17	0	0	yes	0	0			0		0	no		0	0	0	0	0		---	0	0	0	0	0	0	0	0	0	0	0	0	0	0	0	0	0	0
---		0	0	1	0	0	0	11	0	male		10	0	0	---	0	0			0		0	no	0	0	0	0	0	0		---	0	0	0	0	0	0	0	0	0	0	0	0	0	0	0	0	0	0
---		0	0	1	0	0	0	5	0	female		8	0	0	---	0	0			0		0	no	0	0	0	0	0	0		---	0	0	0	0	0	0	0	0	0	0	0	0	0	0	0	0	0	0
---		0	0	1	0	0	0	4	0	female		6.5	0	0	---	0	0			0		0	yes	0	0	0	0	0	0		---	0	0	0	0	0	0	0	0	0	0	0	0	0	0	0	0	0	0
---		0	0	1	0	0	0	18	0	male		10.2	0	1	no	0	0			0		0	no		0	0	0	0	0		---	0	0	0	0	0	0	0	0	0	0	0	0	0	0	0	0	0	0
---		0	0	0	0	0	0	27	1	male		10.9	0	0	yes		0			0		0	no		0	0	0	0	0		---	0	0	0	0	0	0	0	0	0	0	0	0	0	0	0	0	0	0
---		0	0	0	0	0	0	22	0	male		10	0	1	no		0			0		0	no		0	0	0	0	0		---	0	0	0	0	0	0	0	0	0	0	0	0	0	0	0	0	0	0
---		0	0	0	0	0	0	14	0	female		8	0	1	no		0			0		0	no		0	0	0	0	0		---	0	0	0	0	0	0	0	0	0	0	0	0	0	0	0	0	0	0
---		0	0	0	0	0	0	15	0	female		9.3	0	1	no		0			0		0	no		0	0	0	0	0		---	0	0	0	0	0	0	0	0	0	0	0	0	0	0	0	0	0	0
---		0	0	1	0	0	1	26	0	male		11	0	0	yes	0	0		1	0		0	no		0	0	0	0	0		---	0	0	0	0	0	0	0	0	0	0	0	0	0	0	0	0	0	0
---		0	0	1	0	0	0	5	0	male		6.7	0	0	---	0	0			0		0	yes	0	0	0	0	0	0		---	0	0	0	0	0	0	0	0	0	0	0	0	1	0	0	0	0	0
---		0	0	1	0	0	0	8	0	female		7.1	0	0	---	0	0			0		0	yes	0	0	0	0	0	0		---	0	0	0	0	0	0	0	0	0	0	0	0	0	0	0	0	0	0
---		0	0	0	0	0	0	22	0	male		13.2	0	0	yes		0			0		0	no		0	0	0	0	0		---	0	0	0	0	0	0	0	0	0	0	0	0	0	0	0	0	0	0
---		0	0	0	0	0	0	18	0	male		10.3	0	1	no		0			0		0	no		0	0	0	0	0		---	0	0	0	0	0	0	0	0	0	0	0	0	0	0	0	0	0	0
---		0	0	0	0	0	0	9	0	female		7	0	0	---		0			0		0	no		0	0	0	0	0		---	0	0	0	0	0	0	0	0	0	0	0	0	0	0	0	0	0	0
more12.5	more12.5	0	0	0	0	0	0	36	0	male		10.4	0	1	no		0			0		0	yes	0	0	0	0	0	0		no	0	0	0	0	0	0	1	0	0	0	0	0	1	0	0	0	0	0
---		0	0	1	0	0	0	9	0	male		8.2	0	0	---	0	0			0		0	no		0	0	0	0	0		---	0	0	0	0	0	0	0	0	0	0	0	0	0	0	0	0	0	0
more12.5	more12.5	---	---	---	---	---	---	8	---	male		6	---	0	---	---	---	---	---	---	---	---	no	---	---	---	---	---	---	---	no	---	---	---	0	---	---	1	0	---	---	---	---	---	---	---	---	---	0
more12.5	more12.5	---	---	---	---	---	---	8	---	male		5	---	0	---	---	---	---	---	---	---	---	no	---	---	---	---	---	---	---	no	---	---	---	0	---	---	1	0	---	---	---	---	---	---	---	---	---	0
---		---	---	---	---	---	---	30	---	female		12.5	---	1	no	---	---	---	---	---	---	---	no	---	---	---	---	---	---	---	---	---	---	---	0	---	---	0	0	---	---	---	---	---	---	---	---	---	0
more12.5	more12.5	---	---	---	---	---	---	12	---	female		6	---	1	no	---	---	---	---	---	---	---	no	---	---	---	---	---	---	---	no	---	---	---	0	---	---	1	0	---	---	---	---	---	---	---	---	---	0
---		---	---	---	---	---	---	18	---	female		10	---	1	no	---	---	---	---	---	---	---	no	---	---	---	---	---	---	---	---	---	---	---	0	---	---	0	0	---	---	---	---	---	---	---	---	---	0
---		---	---	---	---	---	---	4	---	female	58	3	---	0	---	---	---	---	---	---	---	---	no	---	---	---	---	---	---	---	---	---	---	---	0	---	---	0	0	---	---	---	---	---	---	---	---	---	0
---		0	0	0	0	0	0	2	0	female		4	0	0	---		0			0		0	no		0	0	0	0	0		---	0	0	0	0	0	0	0	0	0	0	0	0	0	0	0	0	0	0
more12.5	more12.5	0	0	1	0	0	0	8	0	female		5	0	0	---	0	0			0		0	no		0	0	0	0	0		no	0	0	0	0	0	0	1	0	0	0	0	0	0	0	0	0	0	0
---		0	0	1	0	0	0	18	0	male		10.1	0	1	no	0	0			0		0	yes	0	0	0	0	0	0		---	0	0	0	0	0	0	0	0	0	0	0	0	0	0	0	0	0	0
---		0	0	1	0	0	0	24	0	male		10	0	1	no	0	0			0		0	yes	0	0	0	0	0	0		---	0	0	0	0	0	0	0	0	0	0	0	0	1	0	0	0	0	0
---		0	0	0	0	0	0	48	0	male		13.7	0	0	yes		0			0		0	yes	0	0	0	0	0	0		---	0	0	0	0	0	0	0	0	0	0	0	0	0	0	0	0	0	0
---		0	0	0	0	0	0	52	0	female		13.3	0	0	yes		0		0	0		0	no		0	0	0	0	0		---	0	0	0	0	0	0	0	0	0	0	0	0	0	0	0	0	0	0
---		0	0	0	0	0	0	18	0	male		10.8	0	1	no		0		0	0		0	no		0	0	0	0	0		---	0	0	0	0	0	0	0	0	0	0	0	0	0	0	0	0	0	0
more12.5	more12.5	0	0	1	0	0	0	24	0	male		7.6	0	1	no	0	0			0		0	no		0	0	0	0	0		no	0	0	0	0	0	0	1	0	0	0	0	0	0	0	0	0	0	0
---		0	0	0	0	0	0	8	0	male		8.1	0	0	---		0			0		0	no		0	0	0	0	0		---	0	0	0	0	0	0	0	0	0	0	0	0	0	0	0	0	0	0
---		0	0	0	0	0	0	15	0	female		8.6	0	1	no		0			0		0	yes	0	0	0	0	0	0		---	0	0	0	0	0	0	0	0	0	0	0	0	0	0	0	0	0	0
more12.5	more12.5	0	0	1	0	0	0	14	0	male		7.5	0	0	yes	0	0			0		0	no		0	0	0	0	0		no	0	0	0	0	0	0	1	0	0	0	0	0	0	0	0	0	0	0
---		---	---	---	---	---	---	4	---	female	58	3	---	0	---	---	---	---	---	---	---	---	no	---	---	---	---	---	---	---	---	---	---	---	0	---	---	0	0	---	---	---	---	---	---	---	---	---	1
more12.5	more12.5	0	0	1	0	0	0	20	0	male		9	0	1	no	0	0			0		0	no	0	0	0	0	0	0		no	0	0	0	0	0	0	1	0	0	0	0	0	0	0	0	0	0	0
---		0	0	0	0	0	0	3	0	male	56	5	0	0	---		0			0		0	no		0	0	0	0	0		---	0	0	0	0	0	0	1	0	0	0	0	0	0	0	0	0	0	0
---		---	---	---	---	---	---	3	---	male	62	4	---	0	---	---	---	---	---	---	---	---	no	---	---	---	---	---	---	---	---	---	---	---	0	---	---	0	0	---	---	---	---	---	---	---	---	---	0
---		0	0	1	0	0	0	8	0	female		9	0	0	---	0	0			0		0	no		0	0	0	0	0		---	0	0	0	0	0	0	0	0	0	0	0	0	0	0	0	0	0	0
more12.5	more12.5	0	1	0	0	0	0	18	0	male		8	0	1	no	0	0			0		0	no	0	0	0	0	0	0		no	0	0	0	0	0	0	1	0	0	0	0	0	0	0	0	0	0	0
---		0	0	0	0	0	0	24	0	female		11	0	0	yes		0			0		0	yes		0	0	0	0	0		---	0	0	0	0	0	0	0	0	0	0	0	0	0	0	0	0	0	0
more12.5	more12.5	0	0	1	0	0	0	24	0	female	79	8	0	0	yes	0	0			0		0	no		0	0	0	0	0		yes	0	0	0	1	0	0	0	0	1	0	0	0	0	0	0	0	0	0
less12.5	less12.5	0	0	0	0	0	0	48	0	female		11	0	1	no		0			0		0	no	0	0	0	0	0	0		---	0	0	0	1	0	0	0	0	0	0	0	0	0	0	0	0	0	0
---		0	0	0	0	0	0	49	0	male		13	0	1	no		0			0		0	yes	0	0	0	0	0	0		---	0	0	0	0	0	0	0	0	0	0	0	0	0	0	0	0	0	0
---		0	0	0	0	0	0	25	0	male		12	0	0	yes		0			0		0	yes	0	0	0	0	0	0		---	0	1	0	0	0	0	0	0	1	0	0	0	0	0	0	0	0	0
---		0	0	0	0	0	0	47	0	male		14.2	0	1	no		0			0		0	yes	0	0	0	0	0	0		---	0	0	0	0	0	0	0	0	0	1	0	0	0	0	0	0	0	0
more12.5	more12.5	0	0	0	0	0	0	8	0	female		6.1	0	0	---	1	0			0		0	no		0	0	0	0	0		no	0	0	0	0	0	0	1	0	0	0	1	0	0	0	0	0	0	0
---		0	0	0	0	0	0	12	0	male		7.8	0	1	no		0		0	0	0	0	yes	0	0	0	0	0	0		---	0	0	0	0	0	1	0	0	0	0	0	0	0	0	0	0	0	0
more12.5	more12.5	0	0	1	0	0	0	36	0	male		10.8	0	0	yes	0	0			0		0	no		0	0	0	0	0		no	0	0	0	0	0	0	1	0	0	0	0	0	0	0	0	0	0	0
more12.5	more12.5	0	0	0	0	0	0	18	0	female		8.1	0	1	no		0			0		0	no	0	0	0	0	0	0		no	0	0	0	0	0	0	1	0	0	0	0	0	1	0	0	0	0	0
---		0	0	1	0	0	0	6	0	male		6.6	0	0	---	0	0		0	0	0	0	yes	0	0	0	0	0	0		---	0	0	0	0	0	1	0	0	0	0	0	0	0	0	0	0	0	0
---		0	0	0	0	0	0	2	0	male		4.9	0	0	---		0			0		0	yes	0	0	0	0	0	0		---	0	0	0	0	0	0	0	0	0	0	0	0	0	0	0	0	0	0
---		0	0	1	0	0	0	9	0	male		9.3	0	0	---	0	0			0		0	no		0	0	0	0	0		---	0	0	0	0	0	0	0	0	0	0	0	0	0	0	0	0	0	0
---		0	0	0	0	0	1	24	0	male		11.5	0	1	no		0		1	0		0	no	0	0	0	0	0	0		---	0	0	0	0	0	0	0	0	0	0	0	0	0	0	0	0	0	0
---		0	0	1	0	0	0	24	0	male		12	0	1	no	0	0			0		0	no	0	0	0	0	0	0		---	0	0	0	0	0	0	0	0	0	0	0	0	0	0	0	0	0	0
---		0	0	1	0	0	0	37	0	female		14	0	1	no	0	0			0		0	yes		0	0	0	0	0		---	0	0	0	0	0	0	0	0	0	0	0	0	0	0	0	0	0	0
---		0	0	1	1	0	0	48	0	female		15	0	0	yes	0	0		0	0	1	0	yes	0	0	0	0	0	0		---	0	0	0	0	0	0	0	0	0	0	0	0	0	0	0	0	0	0
---		0	0	1	0	0	0	24	0	female		13	0	1	no	0	0			0		0	yes	0	0	0	0	0	0		---	0	0	0	0	0	0	0	0	0	0	0	0	0	0	0	0	0	0
less12.5	less12.5	0	0	0	0	0	0	30	0	male		8	0	1	no		0			0		0	no		0	0	0	0	0		---	0	0	0	1	0	0	0	0	0	0	0	0	0	0	0	0	0	0
---		0	0	1	0	0	0	6	0	male		9.9	0	0	---	0	0			0		0	yes	0	0	0	0	0	0		---	0	0	0	0	0	0	0	0	0	0	0	0	0	0	0	0	0	0
---		0	0	1	0	0	0	22	0	male		9.9	0	1	no	0	0			0		0	no		0	0	0	0	0		---	0	0	0	0	0	0	0	0	0	0	0	0	0	0	0	0	0	0
---		0	0	1	0	0	0	12	0	male		7.9	0	1	no	0	0			0		0	yes	0	0	0	0	0	0		---	0	0	0	0	0	0	0	0	0	0	0	0	0	0	0	0	0	0
less12.5	less12.5	0	0	1	0	0	0	36	0	female		7	0	1	no	0	0			0		0	no		0	0	0	0	0		---	0	0	0	1	0	0	0	0	0	0	0	0	0	0	0	0	0	0
---		0	0	0	0	0	0	60	0	female		14.5	0	0	yes		0			0		0	no		0	0	0	0	0		---	0	0	0	0	0	0	0	0	0	0	0	0	0	0	0	0	0	0
---		0	0	1	0	0	0	48	0	male		14	0	1	no	0	0			0		0	yes	0	0	0	0	0	0		---	0	0	0	0	0	0	0	0	0	0	0	0	0	0	0	0	0	0
more12.5	more12.5	0	0	1	1	0	0	36	0	female		8.9	0	1	no	0	0		0	0	1	0	yes	0	0	0	0	0	0		no	0	0	0	0	0	0	1	0	0	0	0	0	0	0	0	0	0	0
---		0	0	1	0	0	0	4	0	female		6.5	0	0	---	0	0			0		0	no		0	0	0	0	0		---	0	0	0	0	0	0	0	0	0	0	0	0	0	0	0	0	0	0
---		---	---	---	---	---	---	6	---	male	68	5	---	0	---	---	---	---	---	---	---	---	no	---	---	---	---	---	---	---	---	---	---	---	0	---	---	0	0	---	---	---	---	---	---	---	---	---	0
---		0	0	0	0	0	0	26	0	male		11.7	0	0	yes		0			0		0	no		0	0	0	0	0		---	0	0	0	0	0	0	0	0	0	0	0	0	0	0	0	0	0	0
less12.5	less12.5	0	0	0	0	0	0	48	0	male		11	0	0	yes		0	0		0		0	yes	0	0	0	0	0	0		---	0	0	0	1	0	0	0	0	0	0	0	0	0	0	0	0	0	0
---		0	0	0	0	0	0	9	0	male		7.6	0	0	---		0			0		0	yes		0	0	0	0	0		---	0	0	0	0	0	0	0	0	0	0	0	0	0	0	0	0	0	0
more12.5	more12.5	0	0	1	0	0	0	9	0	male		6	0	0	---	0	0			0		0	no		0	0	0	0	0		no	0	0	0	0	0	0	1	0	0	0	0	0	0	0	0	0	0	0
---		0	0	0	0	0	0	30	0	female		11	0	1	no		0			0		0	no	0	0	0	0	0	0		---	0	0	0	0	0	0	0	0	0	0	0	0	0	0	0	0	0	0
---		0	0	0	0	0	0	40	0	male		14.9	0	0	yes		0			0		0	yes		0	0	0	0	0		---	0	0	0	0	0	0	0	0	0	0	0	0	0	0	0	0	0	0
more12.5	more12.5	0	0	1	0	0	0	51	0	female		10.2	0	0	yes	0	0			0		0	no		0	0	0	0	0		no	0	0	0	0	0	0	1	0	0	0	0	0	0	0	0	0	0	0
---		---	---	---	---	---	---	6	---	male	68	5	---	0	---	---	---	---	---	---	---	---	no	---	---	---	---	---	---	---	---	---	---	---	0	---	---	0	0	---	---	---	---	---	---	---	---	---	0
---		0	0	0	0	0	0	8	0	male		8.8	0	0	---		0			0		0	no		0	0	0	0	0		---	0	0	0	0	0	0	0	0	0	0	0	0	0	0	0	0	0	0
---		0	0	1	0	0	0	18	0	female		10.4	0	1	no	0	0			0		0	no		0	0	0	0	0		---	0	0	0	0	0	0	0	0	0	0	0	0	0	0	0	0	0	0
---		0	0	0	0	0	0	20	0	female		9.5	0	1	no		0			0		0	no		0	0	0	0	0		---	0	0	0	0	0	0	0	0	0	0	0	0	0	0	0	0	0	0
---		0	0	1	0	0	0	18	0	female		9.8	0	1	no	0	0			0		0	no		0	0	0	0	0		---	0	0	0	0	0	0	0	0	0	0	0	0	0	0	0	0	0	0
---		0	0	0	0	0	0	24	0	male		11.4	0	1	no		0			0		0	no		0	0	0	0	0		---	0	0	0	0	0	0	0	0	0	0	0	0	0	0	0	0	0	0
---		0	0	0	0	0	0	36	0	male		13	0	0	yes		0			0		0	no		0	0	0	0	0		---	0	0	0	0	0	0	0	0	0	0	0	0	0	0	0	0	0	0
---		0	0	1	0	0	0	10	0	female		9.2	0	0	---	0	0		0	0		0	no		0	0	0	0	0		---	0	0	0	0	0	0	0	0	0	0	0	0	0	0	0	0	0	0
---		0	0	0	0	0	0	7	0	female		7	0	0	---		0			0		0	no	0	0	0	0	0	0		---	0	0	0	0	0	0	0	0	0	0	0	0	1	0	0	0	0	0
---		0	0	1	0	0	0	17	0	male		9.5	0	0	yes	0	0			0		0	no		0	0	0	0	0		---	0	0	0	0	0	0	0	0	0	0	0	0	0	0	0	0	0	0
more12.5	more12.5	0	0	0	0	0	0	18	0	female		7	0	1	no		0			0		0	yes	0	0	0	0	0	0		no	0	0	0	0	0	0	1	0	0	0	0	0	0	0	0	0	0	0
more12.5	more12.5	0	0	0	0	0	0	20	0	female		8	0	1	no		0			0		0	no		0	0	0	0	0		no	0	0	0	0	0	0	1	0	0	0	0	0	0	0	0	0	0	0
more12.5	more12.5	0	0	0	1	0	0	18	0	male		8	0	1	no		0		0	0	1	0	yes	0	0	0	0	0	0		no	0	0	0	0	0	0	1	0	0	1	0	0	0	0	0	0	0	0
---		---	---	---	---	---	---	6	---	male	69	6	---	0	---	---	---	---	---	---	---	---	no	---	---	---	---	---	---	---	---	---	---	---	0	---	---	0	0	---	---	---	---	---	---	---	---	---	0
---		0	0	1	0	0	0	15	0	male		10	0	1	no	0	0			0		0	no		0	0	0	0	0		---	0	0	0	0	0	0	0	0	0	0	0	0	0	0	0	0	0	0
more12.5	more12.5	0	0	0	0	0	0	10	0	male		6	0	0	---		0			0		0	no		0	0	0	0	0		no	0	0	0	0	0	0	1	0	0	0	0	0	0	0	0	0	0	0
more12.5	more12.5	0	0	1	0	0	0	8	0	female		6	0	0	---	0	0		0	0	0	0	no	0	0	0	0	0	0		no	0	0	0	0	0	1	1	0	0	0	0	0	0	0	0	0	0	0
---		0	0	0	0	0	0	12	0	male		8	0	1	no		0			0		0	no	0	0	0	0	0	0		---	0	0	0	0	0	0	0	0	0	0	0	0	0	0	0	0	0	0
---		0	0	1	0	0	0	26	0	female		16	0	1	no	0	0			0		0	no		0	0	0	0	0		---	0	0	0	0	0	0	0	0	0	0	0	0	0	0	0	0	0	0
more12.5	more12.5	0	0	0	0	0	0	50	0	female		12.3	0	0	yes		0			0		0	no	0	0	0	0	0	0		no	0	0	0	0	0	0	1	0	0	0	0	0	1	0	0	0	0	0
---		0	0	1	0	0	0	24	0	male		13.7	0	0	yes	0	0			0		0	no		0	0	0	0	0		---	0	0	0	0	0	0	0	0	0	0	0	0	0	0	0	0	0	0
---		0	0	1	0	0	0	10	0	female		7.5	0	0	---	0	0			0		0	yes	0	0	0	0	0	0		---	0	0	0	0	0	0	0	0	0	0	0	0	0	0	0	0	0	0
---		0	0	1	0	0	0	22	0	male		10	0	0	yes	0	0			0		0	no		0	0	0	0	0		---	0	0	0	0	0	0	0	0	0	0	0	0	0	0	0	0	0	0
---		0	0	1	0	0	0	9	0	male		7.7	0	0	---	0	0			0		0	yes		0	0	0	0	0		---	0	0	0	0	0	0	0	0	0	0	0	0	0	0	0	0	0	0
more12.5	more12.5	0	0	0	0	0	0	36	0	male		6.6	0	0	yes		0			0		0	yes	0	0	0	0	0	0		no	0	0	0	0	0	0	1	0	0	0	0	0	0	0	0	0	0	0
more12.5	more12.5	0	0	1	0	0	0	29	0	male		7	0	1	no	0	0			0		0	yes	0	0	0	0	0	0		no	0	0	0	0	0	0	1	0	0	0	0	0	0	0	0	0	0	0
---		0	0	1	0	0	0	24	0	female		10	0	1	no	0	0			0		0	no		0	0	0	0	0		---	0	0	0	0	0	0	0	0	0	0	0	0	0	0	0	0	0	0
---		0	0	0	0	0	0	36	0	female		12	0	0	yes		0	0		0		0	no	0	0	0	0	0	0		---	0	0	0	0	0	0	0	0	0	0	0	0	0	0	0	0	0	0
---		0	0	0	0	0	0	36	0	female		13	0	1	no		0			0		0	yes		0	0	0	0	0		---	0	0	0	0	0	0	0	0	0	0	0	0	0	0	0	0	0	0
more12.5	more12.5	0	0	1	0	0	0	24	0	female		8	0	1	no	0	0			0		0	no		0	0	0	0	0		no	0	0	0	0	0	0	1	0	0	0	0	0	0	0	0	0	0	0
more12.5	more12.5	0	0	1	0	0	0	24	0	male		9	0	1	no	0	0			0		0	no		0	0	0	0	0		no	0	0	0	0	0	0	1	0	0	0	0	0	0	0	0	0	0	0
more12.5	more12.5	0	0	1	0	0	0	8	0	female		5	0	0	---	0	1			0		0	no		0	0	0	0	0		no	0	0	0	0	0	0	1	0	0	0	0	0	0	0	0	0	0	0
---		0	0	0	0	0	0	18	0	female			0	1	no		0			0		0	no	0	0	0	0	0	0		---	0	0	0	0	0	0	0	0	1	0	0	0	0	0	0	0	0	0
---		0	0	1	0	0	0	5	0	female		6.5	0	0	---	0	0			0		0	yes	0	0	0	0	0	0		---	0	0	0	0	0	0	0	0	0	0	0	0	0	0	0	0	0	0
---		0	0	0	0	0	0	18	0	male		11.1	0	0	yes		0			0		0	no		0	0	0	0	0		---	0	0	0	0	0	0	0	0	0	0	0	0	0	0	0	0	0	0
more12.5	more12.5	0	0	0	0	0	0	28	1	male		10.1	0	0	yes		0			0		0	no		0	0	0	0	0		no	0	0	0	0	0	0	1	0	0	0	0	0	0	0	0	0	0	0
---		0	0	1	0	0	0	16	0	female		9.6	0	0	yes	0	0			0		0	no		0	0	0	0	0		---	0	0	0	0	0	0	0	0	0	0	0	0	0	0	0	0	0	0
more12.5	more12.5	0	0	0	0	0	0	48	1	male		12.6	0	1	no		0			0		0	no		0	0	0	0	0		no	0	0	0	0	0	0	1	0	0	0	0	0	0	0	0	0	0	0
---		0	0	0	0	0	0	8	1	female		7	0	0	---		0			0		0	yes	0	0	0	0	0	0		---	0	0	0	0	0	0	0	0	0	0	0	0	0	0	0	0	1	0
---		---	---	---	---	---	---	5	---	male	68	5	---	0	---	---	---	---	---	---	---	---	no	---	---	---	---	---	---	---	---	---	---	---	0	---	---	0	0	---	---	---	---	---	---	---	---	---	0
more12.5	more12.5	0	0	0	0	0	0	25	0	female		9	0	1	no		0			0		0	no		0	0	0	0	0		no	0	0	0	0	0	0	1	0	0	0	0	0	0	0	0	0	0	0
---		0	0	0	0	0	0	48	0	female		17	0	0	yes		0			0		0	no	0	0	0	0	0	0		---	0	0	0	0	0	0	0	0	0	0	0	0	0	0	0	0	0	0
---		0	0	0	0	0	0	15	0	female		8	0	1	no		0			0		0	no		0	0	0	0	0		---	0	0	0	0	0	0	0	0	0	0	0	0	0	0	0	0	0	0
more12.5	more12.5	0	0	1	0	0	1	12	0	male		6	0	1	no	0	0		1	0		0	yes		0	0	0	0	0		no	0	0	0	0	0	0	1	0	0	0	0	0	0	0	0	0	0	0
---		0	0	0	0	0	0	48	0	female		18	0	0	yes		0			0		0	no	0	0	0	0	0	0		---	0	0	0	0	0	0	0	0	0	0	0	0	0	0	0	0	0	0
less12.5	less12.5	0	0	1	0	0	0	12	0	female		5.5	0	1	no	0	0			0		0	no	0	0	0	0	0	0		---	0	0	0	1	0	0	0	0	1	0	0	0	0	0	0	0	0	0
less12.5	less12.5	0	0	1	0	0	0	24	0	male		9	0	0	yes	0	0			0		0	yes	0	0	0	0	0	0		---	0	0	0	1	0	0	0	0	0	0	0	0	0	0	0	0	0	0
---		0	0	1	0	0	0	25	0	female		10	0	0	yes	0	0			0		0	yes	0	0	0	0	0	0		---	0	0	0	0	0	0	0	0	0	0	0	0	0	0	0	0	0	0
---		0	0	1	0	0	0	9	0	female		9.2	0	0	---	0	0			0		0	yes	0	0	0	0	0	0		---	0	0	0	0	0	0	0	0	0	0	0	0	0	0	0	0	0	0
---		0	0	0	0	0	0	30	0	male		14	0	1	no		0			0		0	no		0	0	0	0	0		---	0	0	0	0	0	0	0	0	0	0	0	0	0	0	0	0	0	0
---		0	0	0	0	0	0	3	0	female		5.8	0	0	---		0			0		0	no	0	0	0	0	0	0		---	0	0	0	0	0	0	0	0	0	0	0	0	1	0	0	0	0	0
more12.5	more12.5	0	0	1	0	0	0	18	0	female		7.8	0	1	no	0	0			0		0	no		0	0	0	0	0		no	0	0	0	0	0	0	1	0	0	0	0	0	0	0	0	0	0	0
---		0	0	1	0	0	0	18	0	female		10	0	1	no	0	0			0		0	no		0	0	0	0	0		---	0	0	0	0	0	0	0	0	0	1	0	0	0	0	0	0	0	0
---		0	0	0	0	0	0	48	0	male		12.8	0	0	yes		0			0		0	yes		0	0	0	0	0		---	0	0	0	0	0	0	0	0	0	0	0	0	0	0	0	0	0	0
---		0	0	0	0	0	0	12	0	male		8.9	0	0	yes		0			0		0	no		0	0	0	0	0		---	0	0	0	0	0	0	0	0	0	0	0	0	0	0	0	0	0	0
---		0	0	1	0	0	0	15	0	male		8.9	0	0	yes	0	1			0		0	yes	0	0	0	0	0	0		---	0	0	0	0	0	0	0	0	0	0	0	0	0	0	0	0	0	0
---		0	0	1	0	0	0	24	0	male		10	0	1	no	0	0			0		0	no		0	0	0	0	0		---	0	0	0	0	0	0	0	0	0	0	0	0	0	0	0	0	0	0
---		0	0	0	0	0	0	24	0	male			0	0	yes		0			0		0	no		0	0	0	0	0		---	0	0	0	0	0	0	0	0	0	0	0	0	0	0	0	0	0	0
---		0	0	1	0	0	0	24	0	male		11	0	1	no	0	0			0		0	no		0	0	0	0	0		---	0	0	0	0	0	0	0	0	0	0	0	0	0	0	0	0	0	0
---		0	0	1	0	0	0	24	0	female		10	0	1	no	0	0		0	0		0	no		0	0	0	0	0		---	0	0	0	0	0	0	0	0	0	0	0	0	0	0	0	0	0	0
more12.5	more12.5	0	0	0	0	0	0	30	0	male		10	0	0	yes		0			0		0	no	0	0	0	0	0	0		no	0	0	0	0	0	0	1	0	0	0	0	0	0	0	0	0	0	0
---		0	0	0	0	0	0	12	0	male		8	0	1	no		0			0		0	no		0	0	0	0	0		---	0	0	0	0	0	0	0	0	0	1	0	0	0	0	0	0	0	0
more12.5	more12.5	0	0	1	0	0	0	12	0	female		6	0	1	no	0	0			0		0	no		0	0	0	0	0		no	0	0	0	0	0	0	1	0	0	0	0	0	0	0	0	0	0	0
---		0	0	1	0	0	0	24	0	male		11	0	1	no	0	0			0		0	no		0	0	0	0	0		---	0	0	0	0	0	0	0	0	0	0	0	0	0	0	0	0	0	0
---		0	0	0	0	0	0	6	0	female			0	0	---		0			0		0	no		0	0	0	0	0		---	0	0	0	0	0	0	0	0	0	0	0	0	0	0	0	0	0	0
---		0	0	0	0	0	0	36	0	male		13	0	0	yes		0			0		0	no		0	0	0	0	0		---	0	0	0	0	0	0	0	0	0	0	0	0	0	0	0	0	0	0
---		0	0	0	0	0	0	42	0	male		17.5	0	1	no		0			0		0	yes	0	0	0	0	0	0		---	0	0	0	0	0	0	0	0	0	0	0	0	1	0	0	0	0	0
more12.5	more12.5	0	0	0	0	0	0	7	0	male		6	0	0	---		0			0		0	no		0	0	0	0	0		no	0	0	0	0	0	0	1	0	0	0	0	0	0	0	0	0	0	0
more12.5	more12.5	0	0	1	0	0	0	13	0	female		5	0	1	no	0	0		0	0		0	no		0	0	0	0	0		no	0	0	0	0	0	0	1	0	0	0	0	0	0	0	0	0	0	0
---		0	0	1	0	0	0	19	0	male		10.4	0	0	yes	0	0			0		0	no		0	0	0	0	0		---	0	0	0	0	0	0	0	0	0	0	0	0	0	0	0	0	0	0
---		0	0	0	0	0	0	36	0	female		11.5	0	1	no		0			0		0	no		0	0	0	0	0		---	0	0	0	0	0	0	0	0	0	0	0	0	0	0	0	0	0	0
more12.5	more12.5	0	0	1	0	0	0	15	0	male		6	0	1	no	0	0			0		0	no		0	0	0	0	0		no	0	0	0	0	0	0	1	0	0	0	0	0	0	0	0	0	0	0
more12.5	more12.5	0	0	0	0	0	0	7	0	male		5	0	0	---		0			0		0	no		0	0	0	0	0		no	0	0	0	0	0	0	1	0	0	0	0	0	0	0	0	0	0	0
---		0	0	1	0	0	0	36	0	female		17	0	1	no	0	0			0		0	no		0	0	0	0	0		---	0	0	0	0	0	0	0	0	0	0	0	0	0	0	0	0	0	0
---		0	0	1	0	0	0	12	0	female			0	1	no	0	0			0		0	no		0	0	0	0	0		---	0	0	0	0	0	0	0	0	0	0	0	0	0	0	0	0	0	0
---		0	0	1	0	0	0	7	0	male		7	0	0	---	0	0			0		0	no	0	0	0	0	0	0		---	0	0	0	0	0	0	0	0	0	0	0	0	0	0	0	0	0	0
---		0	0	1	0	0	0	48	0	female		17	0	0	yes	0	0			0		0	no		0	0	0	0	0		---	0	0	0	0	0	0	0	0	0	0	0	0	0	0	0	0	0	0
---		0	0	0	0	0	0	23	0	male		9.9	0	0	yes		0			0		0	yes	0	0	0	0	0	0		---	0	0	0	0	0	0	0	0	0	0	0	0	1	0	0	0	0	0
---		0	0	0	0	0	0	3	0	female		4.9	0	0	---		0			0		0	no		0	0	0	0	0		---	0	0	0	0	0	0	0	0	0	0	0	0	0	0	0	0	0	0
---		0	0	1	0	0	0	12	0	female		8.5	0	1	no	0	0			0		0	no		0	0	0	0	0		---	0	0	0	0	0	0	0	0	0	0	0	0	0	0	0	0	0	0
---		0	0	0	0	0	0	5	0	male		6.3	0	0	---		0			0		0	no	0	0	0	0	0	0		---	0	0	0	0	0	0	0	0	0	0	0	0	0	0	0	0	0	0
---		0	0	0	0	0	0	18	0	male		10.2	0	1	no		0			0		0	yes	0	0	0	0	0	0		---	0	0	0	0	0	0	0	0	0	0	0	0	1	0	0	0	0	0
---		0	0	1	0	0	0	4	0	male		7.2	0	0	---	0	0			0		0	yes	0	0	0	0	0	0		---	0	0	0	0	0	0	0	0	0	0	0	0	0	0	0	0	0	0
---		0	0	0	0	0	0	12	0	male		11	0	1	no		0			0		0	no		0	0	0	0	0		---	0	0	0	0	0	0	0	0	0	0	0	0	0	0	0	0	0	0
---		0	0	1	0	0	0	18	0	female		10	0	1	no	0	0			0		0	no		0	0	0	0	0		---	0	0	0	0	0	0	0	0	0	0	0	0	0	0	0	0	0	0
---		0	0	0	0	0	0	12	0	female		8	0	1	no		0			0		0	no		0	0	0	0	0		---	0	0	0	0	0	0	0	0	0	0	0	0	0	0	0	0	0	0
---		0	0	0	0	0	0	48	0	male		19	0	1	no		0			0		0	no		0	0	0	0	0		---	0	0	0	0	0	0	0	0	0	0	0	0	0	0	0	0	0	0
---		0	0	0	0	0	0	30	0	male		17	0	1	no		0			0		0	no		0	0	0	0	0		---	0	0	0	0	0	0	0	0	0	0	0	0	0	0	0	0	0	0
---		0	0	1	0	0	0	12	0	female		10	0	1	no	0	0			0		0	no		0	0	0	0	0		---	0	0	0	0	0	0	0	0	0	0	0	0	0	0	0	0	0	0
---		0	0	0	0	0	0	18	0	male		9	0	1	no		0			0		0	no		0	0	0	0	0		---	0	0	0	0	0	0	0	0	0	0	0	0	0	0	0	0	0	0
---		0	0	0	0	0	0	36	0	female		15	0	0	yes	1	0			0		0	no		0	0	0	0	0		---	0	0	0	0	0	0	0	0	1	0	1	0	0	0	0	0	0	0
---		0	0	0	0	0	0	36	0	female		17	0	0	yes		0			0		0	no		0	0	0	0	0		---	0	0	0	0	0	0	0	0	0	0	0	0	0	0	0	0	0	0
more12.5	more12.5	0	0	1	0	0	0	24	0	male		9	0	0	yes	0	0			0		0	no		0	0	0	0	0		no	0	0	0	0	0	0	1	0	0	0	0	0	0	0	0	0	0	0
more12.5	more12.5	0	0	1	0	0	0	24	0	male		9	0	0	yes	0	0			0		0	no	0	0	0	0	0	0		no	0	0	0	0	0	0	1	0	0	0	0	0	0	0	0	0	0	0
---		0	0	0	0	0	0	48	0	female		17	0	0	yes		0			0		0	no		0	0	0	0	0		---	0	0	0	0	0	0	0	0	0	0	0	0	0	0	0	0	0	0
---		0	0	1	0	0	0	36	0	female		17	0	0	yes	0	0			0		0	no	0	0	0	0	0	0		---	0	0	0	0	0	0	0	0	0	0	0	0	0	0	0	0	0	0
less12.5	less12.5	0	0	1	0	0	0	12	0	male		6	0	0	yes	0	0			0		0	no	0	0	0	0	0	0		---	0	0	0	1	0	0	0	0	0	0	0	0	0	0	0	0	0	0
---		0	0	1	0	0	0	6	0	female		6	0	0	---	0	0			0		0	no	0	0	0	0	0	0		---	1	0	0	0	0	0	0	0	0	0	0	0	0	0	0	0	0	0
---		0	0	1	0	0	0	36	0	male		14	0	1	no	0	0			0		0	no		0	0	0	0	0		---	0	0	0	0	0	0	0	0	0	0	0	0	0	0	0	0	0	0
---		0	0	0	0	0	0	12	0	female		8	0	1	no		0			0		0	no		0	0	0	0	0		---	0	0	0	0	0	0	0	0	0	0	0	0	0	0	0	0	0	0
---		0	0	0	0	0	0	15	0	male		10	0	1	no		0			0		0	yes	0	0	0	0	0	0		---	0	0	0	0	0	0	0	0	0	1	0	0	0	0	0	0	0	0
---		0	0	1	0	0	0	5	0	male		7	0	0	---	0	0			0		0	no		0	0	0	0	0		---	0	0	0	0	0	0	0	0	0	1	0	0	0	0	0	0	0	0
less12.5	less12.5	0	0	1	0	0	0	28	0	male		10	0	0	yes	0	0			0		0	no		0	0	0	0	0		---	0	0	0	1	0	0	0	0	0	0	0	0	0	0	0	0	0	0
---		0	0	0	0	0	0	36	0	female		12	0	0	yes		0			0		0	no		0	0	0	0	0		---	0	0	0	0	0	0	0	0	0	0	0	0	0	0	0	0	0	0
---		0	0	0	0	0	0	10	0	female		8.5	0	0	---		0			0		0	no		0	0	0	0	0		---	0	0	0	0	0	0	0	0	0	0	0	0	0	0	0	0	0	0
---		0	0	0	0	0	0	12	0	male		9	0	1	no		0			0		0	yes	0	0	0	0	0	0		---	0	0	0	0	0	0	0	0	0	0	0	0	0	0	0	0	0	0
---		0	0	0	0	0	0	24	0	male		12	0	0	yes		0			0		0	no		0	0	0	0	0		---	0	0	0	0	0	0	0	0	0	0	0	0	0	0	0	0	0	0
---		0	0	1	0	0	0	36	0	female		13	0	1	no	0	0			0		0	no		0	0	0	0	0		---	0	0	0	0	0	0	0	0	0	0	0	0	0	0	0	0	0	0
---		0	0	1	0	0	0	36	0	male		17	0	0	yes	0	0			0		0	no	0	0	0	0	0	0		---	0	0	0	0	0	0	0	0	0	0	0	0	0	0	0	0	0	0
---		0	0	0	0	0	0	24	0	male		13	0	0	yes		0			0		0	no		0	0	0	0	0		---	0	0	0	0	0	0	0	0	0	0	0	0	0	0	0	0	0	0
---		0	0	0	0	0	0	6	0	male		9	0	0	---		0			0		0	no		0	0	0	0	0		---	0	0	0	0	0	0	0	0	0	0	0	0	0	0	0	0	0	0
---		0	0	0	0	0	0	2	0	male		5	0	0	---		0			0		0	no		0	0	0	0	0		---	0	0	0	0	0	0	0	0	0	0	0	0	0	0	0	0	0	0
---		0	0	0	0	0	0	12	0	female		8	0	1	no		0			0		0	no		0	0	0	0	0		---	0	0	0	0	0	0	0	0	0	0	0	0	0	0	0	0	0	0
---		0	0	1	0	0	0	12	0	male			0	1	no	0	0			0		0	no		0	0	0	0	0		---	0	0	0	0	0	0	0	0	0	0	0	0	0	0	0	0	0	0
more12.5	more12.5	0	0	1	0	0	0	12	0	female		7	0	1	no	0	0			0		0	no	0	0	0	0	0	0		no	0	0	0	0	0	0	1	0	0	0	0	0	0	0	0	0	0	0
more12.5	more12.5	0	0	1	0	0	0	12	0	female		7	0	1	no	0	0			0		0	no		0	0	0	0	0		no	0	0	0	0	0	0	1	0	0	0	0	0	0	0	0	0	0	0
---		0	0	0	0	0	0	12	0	male		8	0	1	no		0			0		0	no		0	0	0	0	0		---	0	0	0	0	0	0	0	0	0	0	0	0	0	0	0	0	0	0
---		0	0	0	0	0	0	28	0	male		10.5	0	0	yes		0			0		0	no		0	0	0	0	0		---	0	0	0	0	0	0	0	0	0	0	0	0	0	0	0	0	0	0
---		0	0	0	0	0	0	36	0	male		11.7	0	1	no		0			0		0	no		0	0	0	0	0		---	0	0	0	0	0	0	0	0	0	0	0	0	0	0	0	0	0	0
---		0	0	0	0	0	0	24	0	female		10.6	0	1	no		0			0		0	no		0	0	0	0	0		---	0	0	0	0	0	0	0	0	0	1	0	0	0	0	0	0	0	0
---		0	0	0	0	0	0	4	0	male	2	5.3	0	0	---		0			0		0	no	0	0	0	0	0	0		---	0	0	0	0	0	0	0	0	0	0	0	0	1	0	0	0	0	0
---		0	0	1	0	0	0	42	0	male		14.6	0	0	yes	0	0			0		0	no		0	0	0	0	0		---	0	0	0	0	0	0	0	0	0	0	0	0	0	0	0	0	0	0
---		0	0	0	0	0	0	4	0	male		6.1	0	0	---		0			0		0	no		0	0	0	0	0		---	0	0	0	0	0	0	0	0	0	0	0	0	0	0	0	0	0	0
---		0	0	0	0	0	0	30	0	male		12	0	1	no		0			0		0	no		0	0	0	0	0		---	0	0	0	0	0	0	0	0	0	0	0	0	0	0	0	0	0	0
---		0	0	1	0	0	0	42	0	male		14	0	0	yes	0	0			0		0	no		0	0	0	0	0		---	0	0	0	0	0	0	0	0	0	0	0	0	0	0	0	0	0	0
---		0	0	0	0	0	0	12	0	female		15	0	1	no		0			0		0	no	0	0	0	0	0	0		---	0	0	0	0	0	0	0	0	0	0	0	0	0	0	0	0	0	0
---		0	0	1	0	0	0	12	0	female		16	0	0	yes	0	0			0		0	no		0	0	0	0	0		---	0	0	0	0	0	0	0	0	0	0	0	0	0	0	0	0	0	0
---		0	0	1	0	0	0	42	0	female		17	0	0	yes	0	0			0		0	no	0	0	0	0	0	0		---	0	0	0	0	0	0	0	0	0	0	0	0	0	0	0	0	0	0
---		0	0	0	0	0	0	12	0	male		14	0	0	yes		0			0		0	no		0	0	0	0	0		---	0	0	0	0	0	0	0	0	0	0	0	0	0	0	0	0	0	0
---		0	0	1	0	0	1	18	0	female		15	0	0	yes	0	0		1	0		0	no		0	0	0	0	0		---	0	0	0	0	0	0	0	0	0	0	0	0	0	0	0	0	0	0
---		0	0	1	0	0	0	41	0	male		22	0	0	yes	0	0		0	0		0	no		0	0	0	0	0		---	0	0	0	0	0	0	0	0	0	0	0	0	0	0	0	0	0	0
---		0	0	0	0	0	0	12	0	male		14	0	1	no	1	0			0		0	no		0	0	0	0	0		---	0	0	0	0	0	0	0	0	0	0	1	0	0	0	0	0	0	0
---		0	0	0	0	0	0	36	0	male		18	0	0	yes		0			0		0	no		0	0	0	0	0		---	0	0	0	0	0	0	0	0	0	0	0	0	0	0	0	0	0	0
---		0	0	1	0	0	0	12	0	male		14	0	1	no	0	0			0		0	no		0	0	0	0	0		---	0	0	0	0	0	0	0	0	0	0	0	0	0	0	0	0	0	0
---		0	0	0	0	0	0	12	0	male		14	0	1	no		0			0		0	yes		0	0	0	0	0		---	0	0	0	0	0	0	0	0	0	0	0	0	0	0	0	0	0	0
---		0	0	0	0	0	0	18	0	male		10.8	1	1	no		0		1	1		0	no		0	0	0	0	0		---	0	0	0	0	0	0	0	0	0	0	0	0	0	0	0	0	0	0
---		---	---	---	---	---	---	8	---	male			---	0	---	---	---	---	---	---	---	---	---	---	---	---	---	---	---	---	---	---	---	---	0	---	---	0	0	---	---	---	---	---	---	---	---	---	0
---		0	0	1	0	0	0	19	0	male		10.4	0	1	no	0	0			0		0	no		0	0	0	0	0		---	0	0	0	0	0	0	0	0	0	0	0	0	0	0	0	0	0	0
more12.5	more12.5	0	0	1	0	0	0	19	0	female		8.2	0	0	yes	0	0			0		0	no		0	0	0	0	0		no	0	0	0	0	0	0	1	0	0	0	0	0	0	0	0	0	0	0
more12.5	more12.5	0	0	1	0	0	0	48	0	male		12.4	0	1	no	0	0			0		0	no		0	0	0	0	0		no	0	0	0	0	0	0	1	0	0	0	0	0	0	0	0	0	0	0
---		0	0	0	0	0	0	22	0	male		9.7	0	0	yes		0			0		0	no		0	0	0	0	0		---	0	0	0	0	0	0	0	0	0	0	0	0	0	0	0	0	0	0
---		0	0	1	0	0	0	5	0	male		7	0	0	---	0	0			0		0	no		0	0	0	0	0		---	0	0	0	0	0	0	0	0	0	0	0	0	0	0	0	0	0	0
---		0	0	0	0	0	0	36	0	female		12.3	0	0	yes		0			0		0	no		0	0	0	0	0		---	0	0	0	0	0	0	0	0	0	0	0	0	0	0	0	0	0	0
---		0	0	1	0	0	0	12	0	male		7.8	0	1	no	0	0			0		0	no		0	0	0	0	0		---	0	0	0	0	0	0	0	0	0	0	0	0	0	0	0	0	0	0
more12.5	more12.5	0	0	1	0	0	0	17	0	female		7.8	0	0	yes	0	0			0		0	no		0	0	0	0	0		no	0	0	0	0	0	0	1	0	0	0	0	0	0	0	0	0	0	0
---		0	0	0	0	0	0	36	0	female		17	0	0	yes		0			0		0	no	0	0	0	0	0	0		---	0	0	0	0	0	0	0	0	0	0	0	0	0	0	0	0	0	0
---		0	0	1	0	0	0	24	0	male		14	0	0	yes	0	0			0		0	no		0	0	0	0	0		---	0	0	0	0	0	0	0	0	0	0	0	0	0	0	0	0	0	0
---		0	0	0	0	0	0	41	0	male		18	0	0	yes		0			0		0	no	0	0	0	0	0	0		---	0	0	0	0	0	0	0	0	0	0	0	0	0	0	0	0	0	0
---		0	0	1	0	0	0	24	0	male		15	0	0	yes	0	0			0		0	no		0	0	0	0	0		---	0	0	0	0	0	0	0	0	0	0	0	0	0	0	0	0	0	0
---		0	0	0	0	0	0	29	0	female		14	0	0	yes		0			0		0	no		0	0	0	0	0		---	0	0	0	0	0	0	0	0	0	0	0	0	0	0	0	0	0	0
---		0	0	1	0	0	0	12	0	female		11	0	1	no	0	0			0		0	no		0	0	0	0	0		---	0	0	0	0	0	0	0	0	0	0	0	0	0	0	0	0	0	0
---		0	0	1	0	0	0	24	0	male		13	0	0	yes	0	0			0		0	no		0	0	0	0	0		---	0	0	0	0	0	0	0	0	0	0	0	0	0	0	0	0	0	0
---		0	0	0	0	0	0	12	0	female		9	0	1	no		0			0		0	no		0	0	0	0	0		---	0	0	0	0	0	0	0	0	0	0	0	0	0	0	0	0	0	0
---		0	0	1	0	0	0	24	0	female		11	0	0	yes	0	0			0		0	no	0	0	0	0	0	0		---	0	0	0	0	0	0	0	0	0	0	0	0	0	0	0	0	0	0
---		0	0	1	0	0	0	24	0	female		9.7	0	1	no	0	0			0		0	no		0	0	0	0	0		---	0	0	0	0	0	0	0	0	0	0	0	0	0	0	0	0	0	0
more12.5	more12.5	0	0	0	0	0	0	41	0	male		11	0	0	yes		0			0		0	no		0	0	0	0	0		no	0	0	0	0	0	0	1	0	0	0	0	0	0	0	0	0	0	0
---		0	0	0	0	0	0	42	0	female		15	0	0	yes		0			0		0	no	0	0	0	0	0	0		---	0	0	0	0	0	0	0	0	0	0	0	0	0	0	0	0	0	0
---		0	0	1	0	0	0	6	0	male		7.6	0	0	---	0	0			0		0	no		0	0	0	0	0		---	0	0	0	0	0	0	0	0	0	0	0	0	0	0	0	0	0	0
---		0	0	0	0	0	0	24	0	male		10.3	0	0	yes		0			0		0	yes	0	0	0	0	0	0		---	0	0	0	0	0	0	0	0	0	0	0	0	1	0	0	0	0	0
---		0	0	0	0	0	0	48	0	male		14.9	0	0	yes		0			0		0	no		0	0	0	0	0		---	0	0	0	0	0	0	0	0	0	0	0	0	0	0	0	0	0	0
---		0	0	0	0	0	0	11	0	female		8.4	0	0	---		0			0		0	no		0	0	0	0	0		---	0	0	0	0	0	0	0	0	0	0	0	0	0	0	0	0	0	0
---		0	0	1	0	0	0	12	0	female		7.4	0	1	no	0	0			0		0	no		0	0	0	0	0		---	0	0	0	0	0	0	0	0	0	0	0	0	0	0	0	0	0	0
more12.5	more12.5	0	0	0	0	0	0	18	0	female		7.9	0	1	no		0			0		0	no		0	0	0	0	0		no	0	0	0	0	0	0	1	0	0	0	0	0	0	0	0	0	0	0
---		0	0	1	0	0	0	4	0	male		6.8	0	0	---	0	0			0		0	no		0	0	0	0	0		---	0	0	0	0	0	0	0	0	0	0	0	0	0	0	0	0	0	0
---		---	---	---	---	---	---	6	---	male	67	6	---	0	---	---	---	---	---	---	---	---	no	---	---	---	---	---	---	---	---	---	---	---	0	---	---	0	0	---	---	---	---	---	---	---	---	---	0
---		0	0	1	0	0	0	6	0	male			0	0	---	0	0			0		0	no		0	0	0	0	0		---	0	0	0	0	0	0	0	0	0	0	0	0	0	0	0	0	0	0
---		0	0	1	0	0	0	12	0	female		11	0	1	no	0	0			0		0	no		0	0	0	0	0		---	0	0	0	0	0	0	0	0	0	0	0	0	0	0	0	0	0	0
---		0	0	1	0	0	0	2	0	male	46	3	0	0	---	0	0			0		0	no		0	0	0	0	0		---	0	0	0	0	0	0	1	0	0	0	0	0	0	0	0	0	0	0
---		0	0	1	0	0	0	26	0	female		12	0	0	yes	0	0			0		0	no		0	0	0	0	0		---	0	0	0	0	0	0	0	0	0	0	0	0	0	0	0	0	0	0
---		0	0	0	0	0	0	44	0	male		17	0	0	yes	1	0			0		0	no		0	0	0	0	0		---	0	0	0	0	0	0	0	0	0	0	1	0	0	0	0	0	0	0
---		0	0	1	0	0	0	12	0	male		9	0	1	no	0	0			0		0	no		0	0	0	0	0		---	0	0	0	0	0	0	0	0	0	0	0	0	0	0	0	0	0	0
---		0	0	1	0	0	0	12	0	female		9	0	1	no	0	0			0		0	no		0	0	0	0	0		---	0	0	0	0	0	0	0	0	0	0	0	0	0	0	0	0	0	0
---		0	0	0	0	0	0	24	0	female		10	0	0	yes		0			0		0	no		0	0	0	0	0		---	0	0	0	0	0	0	0	0	0	0	0	0	0	0	0	0	0	0
---		0	0	1	0	0	0	24	0	female			0	0	yes	0	0			0		0	no		0	0	0	0	0		---	0	0	0	0	0	0	0	0	0	0	0	0	0	0	0	0	0	0
---		0	0	0	0	0	0	12	0	male		10	0	1	no	1	0			0		0	no		0	0	0	0	0		---	0	0	0	0	0	0	0	0	0	0	1	0	0	0	0	0	0	0
---		0	0	0	0	0	0	12	0	male		9	0	1	no		0			0		0	no		0	0	0	0	0		---	0	0	0	0	0	0	0	0	0	0	0	0	0	0	0	0	0	0
---		0	0	1	0	0	0	12	0	male		9.5	0	1	no	0	0			0		0	yes	0	0	0	0	0	0		---	0	0	0	0	0	0	0	0	0	0	0	0	1	0	0	0	0	0
---		0	0	0	0	0	0	12	0	male		9.5	0	1	no		0			0		0	yes	0	0	0	0	0	0		---	0	0	0	0	0	0	0	0	0	0	0	0	1	0	0	0	0	0
more12.5	more12.5	0	0	0	0	0	0	18	0	male		8	0	1	no	1	0			0		0	yes	0	0	0	0	0	0		no	0	0	0	0	0	0	1	0	0	0	1	0	1	0	0	0	0	0
---		0	0	1	0	0	0	24	0	male		11.4	0	0	yes	0	0			0		0	no		0	0	0	0	0		---	0	0	0	0	0	0	0	0	0	0	0	0	0	0	0	0	0	0
---		0	0	1	0	0	0	12	0	female		7.9	0	1	no	0	0			0		0	no		0	0	0	0	0		---	0	0	0	0	0	0	0	0	0	0	0	0	0	0	0	0	0	0
---		0	0	0	0	0	0	36	0	female		14.5	0	1	no		0			0		0	yes	0	0	0	0	0	0		---	0	0	0	0	0	0	0	0	0	0	0	0	0	0	0	0	0	0
---		0	0	0	0	0	0	12	0	male		8.3	0	1	no		0			0		0	yes	1	0	0	0	0	0		---	0	0	0	0	0	0	0	0	0	0	0	0	0	0	0	0	0	0
---		0	0	0	0	0	0	26	0	female		10.2	0	1	no		0			0		0	yes	0	0	0	0	0	0		---	0	0	0	0	0	0	0	0	0	1	0	0	0	0	0	0	0	0
---		0	0	0	0	0	0	15	0	female		9	0	1	no		0			0		0	no		0	0	0	0	0		---	0	0	0	0	0	0	0	0	0	0	0	0	0	0	0	0	0	0
---		0	0	0	0	0	0	36	0	male		14.4	0	1	no		0			0		0	no		0	0	0	0	0		---	0	0	0	0	0	0	0	0	0	0	0	0	0	0	0	0	0	0
---		0	0	0	0	0	0	44	0	male		13.5	0	1	no		0			0		0	no		0	0	0	0	0		---	0	0	0	0	0	0	0	0	0	0	0	0	0	0	0	0	0	0
---		0	0	0	0	0	0	24	0	female		10.6	0	0	yes		0			0		0	no		0	0	0	0	0		---	0	0	0	0	0	0	0	0	0	0	0	0	0	0	0	0	0	0
---		0	0	0	0	0	0	12	0	female		9	0	1	no		0			0		0	no		0	0	0	0	0		---	0	0	0	0	0	0	0	0	0	0	0	0	0	0	0	0	0	0
---		0	0	1	0	0	0	24	0	male		13	0	1	no	0	0			0		0	no		0	0	0	0	0		---	0	0	0	0	0	0	0	0	0	0	0	0	0	0	0	0	0	0
---		0	0	1	0	0	0	24	0	male		12	0	1	no	0	0			0		0	no		0	0	0	0	0		---	0	0	0	0	0	0	0	0	0	0	0	0	0	0	0	0	0	0
---		0	0	1	0	0	0	24	0	female		11	0	1	no	0	0			0		0	no		0	0	0	0	0		---	0	0	0	0	0	0	0	0	0	0	0	0	0	0	0	0	0	0
---		0	0	0	0	0	0	12	0	female		9	0	1	no		0			0		0	no		0	0	0	0	0		---	0	0	0	0	0	0	0	0	0	0	0	0	0	0	0	0	0	0
---		0	0	1	0	0	0	12	0	female		11	0	1	no	0	0			0		0	no		0	0	0	0	0		---	0	0	0	0	0	0	0	0	0	0	0	0	0	0	0	0	0	0
---		0	0	0	0	0	0	48	0	male		18	0	0	yes		0			0		0	no		0	0	0	0	0		---	0	0	0	0	0	0	0	0	0	0	0	0	0	0	0	0	0	0
---		0	0	0	0	0	0	12	0	male		9	0	1	no	1	0			0		0	no	0	0	0	0	0	0		---	0	0	0	0	0	0	0	0	0	0	1	0	0	0	0	0	0	0
---		0	0	0	0	0	0	30	0	female		14	0	0	yes		0			0		0	no		0	0	0	0	0		---	0	0	0	0	0	0	0	0	0	0	0	0	0	0	0	0	0	0
---		0	0	1	0	0	0	36	0	male		15	0	0	yes	0	0		0	0		0	no		0	0	0	0	0		---	0	0	0	0	0	0	0	0	0	0	0	0	0	0	0	0	0	0
---		0	0	1	0	0	0	30	0	male		11	0	0	yes	0	0		0	0		0	no		0	0	0	0	0		---	0	0	0	0	0	0	0	0	0	0	0	0	0	0	0	0	0	0
---		0	0	0	0	0	0	15	0	male		9.2	0	1	no		0			0		0	yes	0	0	0	0	0	0		---	0	0	0	0	0	0	0	0	0	0	0	0	0	0	0	0	0	0
---		0	0	1	0	0	0	5	0	male		6.5	0	0	---	0	0			0		0	yes	0	0	0	0	0	0		---	0	0	0	0	0	0	0	0	0	0	0	0	0	0	0	0	0	0
---		0	0	1	0	0	0	11	0	female		11.3	0	0	---	0	0			0		0	no		0	0	0	0	0		---	0	0	0	0	0	0	0	0	0	0	0	0	0	0	0	0	0	0
---		0	0	0	0	0	0	22	0	male		10.2	0	1	no		0			0		0	no		0	0	0	0	0		---	0	0	0	0	0	0	0	0	0	0	0	0	0	0	0	0	1	0
---		0	0	1	0	0	0	3	0	male		5.8	0	0	---	0	0			0		0	no		0	0	0	0	0		---	0	0	0	0	0	0	0	0	0	0	0	0	0	0	0	0	0	0
more12.5	more12.5	0	0	0	0	0	0	42	0	male		12	0	0	yes		0			0		0	no		0	0	0	0	0		no	0	0	0	0	0	0	1	0	0	0	0	0	0	0	0	0	0	0
more12.5	more12.5	0	0	0	0	0	0	15	0	female		7.4	0	0	yes		0			0		0	yes	0	0	0	0	0	0		no	0	0	0	0	0	0	1	0	0	0	0	0	0	0	0	0	0	0
---		0	0	0	0	0	0	2	0	male		5.2	0	0	---		0			0		0	no		0	0	0	0	0		---	0	0	0	0	0	0	0	0	0	0	0	0	0	0	0	0	0	0
---		0	0	1	0	0	0	30	0	female		11.7	0	1	no	0	0			0		0	yes	0	0	0	0	0	0		---	0	0	0	0	0	0	0	0	0	0	0	0	0	0	0	0	0	0
---		0	0	0	0	0	0	54	0	male		24	0	0	yes		0			0		0	no		0	0	0	0	0		---	0	0	0	0	0	0	0	0	0	0	0	0	0	0	0	0	0	0
---		0	0	0	0	0	0	24	0	male		14	0	0	yes		0			0		0	no		0	0	0	0	0		---	0	0	0	0	0	0	0	0	0	0	0	0	0	0	0	0	0	0
---		0	0	0	0	0	1	6	0	male		7	0	0	---		0		1	0		0	no		0	0	0	0	0		---	0	0	0	0	0	0	0	0	0	0	0	0	0	0	0	0	0	0
---		0	0	1	0	0	0	27	0	male		18	0	0	yes	0	0			0		0	no		0	0	0	0	0		---	0	0	0	0	0	0	0	0	0	0	0	0	0	0	0	0	0	0
---		0	0	1	0	0	0	12	0	female		11	0	1	no	0	0			0		0	no		0	0	0	0	0		---	0	0	0	0	0	0	0	0	0	0	0	0	0	0	0	0	0	0
more12.5	more12.5	0	0	0	0	0	0	24	0	male		9	0	1	no		0			0		0	no		0	0	0	0	0		no	0	0	0	0	0	0	1	0	0	0	0	0	0	0	0	0	0	0
---		0	0	0	0	0	0	18	0	female		11	0	1	no		0			0		0	no		0	0	0	0	0		---	0	0	0	0	0	0	0	0	0	0	0	0	0	0	0	0	0	0
---		0	0	0	0	0	0	12	0	male		8.7	0	0	yes		0			0		0	yes	0	0	0	0	0	0		---	0	0	0	0	0	0	0	0	0	0	0	0	1	0	0	0	0	0
---		0	0	1	0	0	0	5	0	male	2	5.3	0	0	---	0	0		0	0		0	no		0	0	0	0	0		---	0	0	0	0	0	0	0	0	0	0	0	0	0	0	0	0	0	0
---		0	0	1	0	0	0	12	0	male		9.3	0	1	no	0	0			0		0	yes	0	0	0	0	0	0		---	0	0	0	0	0	0	0	0	0	0	0	0	0	0	0	0	0	0
more12.5	more12.5	0	0	0	0	0	0	48	0	male		10.2	0	1	no		0			0		0	no		0	0	0	0	0		no	0	0	0	0	0	0	1	0	0	0	0	0	0	0	0	0	0	0
---		0	0	0	0	0	0	12	0	female		7.8	0	1	no		0			0		0	no		0	0	0	0	0		---	0	0	0	0	0	0	0	0	0	1	0	0	0	0	0	0	0	0
---		0	0	1	0	0	0	9	0	male		9.8	0	0	---	0	0			0		0	no		0	0	0	0	0		---	0	0	0	0	0	0	0	0	0	0	0	0	0	0	0	0	0	0
---		0	0	1	0	0	0	22	0	female		9.9	0	1	no	0	0			0		0	no		0	0	0	0	0		---	0	0	0	0	0	0	0	0	0	0	0	0	0	0	0	0	0	0
---		0	0	0	0	0	0	18	0	female		9.4	0	1	no		0			0		0	no		0	0	0	0	0		---	0	0	0	0	0	0	0	0	0	0	0	0	0	0	0	0	0	0
more12.5	more12.5	0	0	1	0	0	0	60	0	male		13.9	0	1	no	0	0			0		0	yes	0	0	0	0	0	0		no	0	0	0	0	0	0	1	0	0	0	0	0	0	0	0	0	0	0
---		0	0	0	0	0	0	5	0	male		6.9	0	0	---		0			0		0	no		0	0	0	0	0		---	0	0	0	0	0	0	0	0	0	0	0	0	0	0	0	0	0	0
---		0	0	0	0	0	0	13	0	male		11	0	1	no		0			0		0	no		0	0	0	0	0		---	0	0	0	0	0	0	0	0	0	0	0	0	0	0	0	0	0	0
---		0	0	1	0	0	0	7	0	female		9	0	0	---	0	0			0		0	yes	0	0	0	0	0	0		---	0	0	0	0	0	0	0	0	0	0	0	0	0	0	0	0	0	0
---		0	0	1	0	0	0	24	0	male		15	0	0	yes	0	0			0		0	yes		0	0	0	0	0		---	0	0	0	0	0	0	0	0	0	0	0	0	0	0	0	0	0	0
---		0	0	0	0	0	0	12	0	female		10	0	1	no		0			0		0	no		0	0	0	0	0		---	0	0	0	0	0	0	0	0	0	0	0	0	0	0	0	0	0	0
---		0	0	0	0	0	0	17	0	male		14	0	1	no		0			0		0	no		0	0	0	0	0		---	0	0	0	0	0	0	0	0	0	0	0	0	0	0	0	0	0	0
---		0	0	0	0	0	0	7	0	female		9	0	0	---		0			0		0	no		0	0	0	0	0		---	0	0	0	0	0	0	0	0	0	0	0	0	0	0	0	0	0	0
---		0	1	0	0	0	0	36	0	female		22	0	0	yes	0	0			0		0	no	0	0	0	0	0	0		---	0	0	0	0	0	0	0	0	0	0	0	0	0	0	0	0	0	0
---		0	0	0	0	0	0	13	0	male		11	0	1	no		0			0		0	no		0	0	0	0	0		---	0	0	0	0	0	0	0	0	0	0	0	0	0	0	0	0	0	0
more12.5	more12.5	0	0	0	0	0	0	11	0	male		7.4	0	0	---		0			0		0	no		0	0	0	0	0		no	0	0	0	0	0	0	1	0	0	0	0	0	0	0	0	0	0	0
---		0	0	0	0	0	0	20	0	female		9.4	0	1	no		0			0		0	no		0	0	0	0	0		---	0	0	0	0	0	0	0	0	0	0	0	0	0	0	0	0	0	0
---		0	0	0	0	0	0	13	0	male		8.1	0	0	yes		0			0		0	no		0	0	0	0	0		---	0	0	0	0	0	0	0	0	0	0	0	0	0	0	0	0	0	0
---		---	---	---	---	---	---	6	---	male	68	6	---	0	---	---	---	---	---	---	---	---	no	---	---	---	---	---	---	---	---	---	---	---	0	---	---	0	0	---	---	---	---	---	---	---	---	---	0
---		0	0	0	0	0	0	32	0	male		14.2	0	0	yes		0			0		0	yes	0	0	0	0	0	0		---	0	0	0	0	0	0	0	0	0	0	0	0	0	0	0	0	0	0
---		0	0	0	0	0	0	6	0	male		6.7	0	0	---		0			0		0	yes	0	0	0	0	0	0		---	0	0	0	0	0	0	0	0	0	0	0	0	1	0	0	0	0	0
---		0	0	0	0	0	0	30	0	female		13.5	0	1	no		0			0		0	yes	0	0	0	0	0	0		---	0	0	0	0	0	0	0	0	0	0	0	0	0	0	0	0	0	0
---		0	0	1	0	0	0	30	0	male		12.4	0	1	no	0	0			0		0	no		0	0	0	0	0		---	0	0	0	0	0	0	0	0	0	0	0	0	0	0	0	0	0	0
---		0	0	0	0	0	0	19	0	male		15	0	1	no		0			0		0	no		0	0	0	0	0		---	0	0	0	0	0	0	0	0	0	0	0	0	0	0	0	0	0	0
---		0	0	0	0	0	0	19	0	male		19	0	1	no		0			0		0	no		0	0	0	0	0		---	0	0	0	0	0	0	0	0	0	0	0	0	0	0	0	0	0	0
---		0	0	1	0	0	0	29	0	female		18	0	0	yes	0	0			0		0	no		0	0	0	0	0		---	0	0	0	0	0	0	0	0	0	0	0	0	0	0	0	0	0	0
---		0	0	1	0	0	0	9	0	female		8	0	0	---	0	0			0		0	no		0	0	0	0	0		---	0	0	0	0	0	0	0	0	0	0	0	0	0	0	0	0	0	0
---		0	0	1	0	0	0	14	0	male		11	0	1	no	0	0			0		0	no		0	0	0	0	0		---	0	0	0	0	0	0	0	0	0	0	0	0	0	0	0	0	0	0
---		0	0	1	0	0	0	29	0	female		16	0	0	yes	0	1			0		0	no	0	0	0	0	0	0		---	0	0	0	0	0	0	0	0	0	0	0	0	0	0	0	0	0	0
---		0	0	1	0	0	0	18	0	male		11	0	0	yes	0	0		0	0		0	no		0	0	0	0	0		---	0	0	0	0	0	0	0	0	0	0	0	0	0	0	0	0	0	0
---		0	0	1	0	0	0	6	0	male	61	5	0	0	---	0	0			0		0	no		0	0	0	0	0		---	0	0	0	1	0	0	0	0	0	0	0	0	0	0	0	0	0	0
---		0	0	1	0	0	0	14	0	female		7.6	0	1	no	0	0			0		0	yes	0	0	0	0	0	0		---	0	0	0	0	0	0	0	0	0	0	0	0	1	0	0	0	0	0
---		0	0	1	0	0	0	24	0	female		11.3	0	0	yes	0	0			0		0	yes	0	0	0	0	0	0		---	0	0	0	0	0	0	0	0	0	0	0	0	0	0	0	0	0	0
---		0	0	0	0	0	0	2	0	male		5.3	0	0	---		0			0		0	no		0	0	0	0	0		---	0	0	0	0	0	0	0	0	0	0	0	0	0	0	0	0	0	0
---		0	0	0	0	0	0	15	0	female		8.4	0	1	no		0			0		0	no		0	0	0	0	0		---	0	0	0	0	0	0	0	0	0	0	0	0	0	0	0	0	0	0
---		0	0	0	0	0	0	5	0	male	3	5.4	0	0	---		0			0		0	no		0	0	0	0	0		---	0	0	0	0	0	0	0	0	0	0	0	0	0	0	0	0	0	0
---		0	0	1	0	0	0	22	0	female		11.5	0	0	yes	0	0			0		0	no		0	0	0	0	0		---	0	0	0	0	0	0	0	0	0	0	0	0	0	0	0	0	0	0
---		0	0	1	0	0	0	50	0	male		13.2	0	1	no	0	0			0		0	no		0	0	0	0	0		---	0	0	0	0	0	0	0	0	0	0	0	0	0	0	0	0	0	0
---		0	0	1	0	0	0	12	0	female		8	0	0	yes	0	0			0		0	no		0	0	0	0	0		---	0	0	0	0	0	0	0	0	0	0	0	0	0	0	0	0	0	0
---		0	0	0	0	0	0	12	0	female		8	0	1	no		0			0		0	no	0	0	0	0	0	0		---	0	0	0	0	0	0	0	0	0	0	0	0	0	0	0	0	0	0
---		0	0	1	0	0	0	24	0	male		14	0	1	no	0	0			0		0	no		0	0	0	0	0		---	0	0	0	0	0	0	0	0	0	0	0	0	0	0	0	0	0	0
---		0	0	0	0	0	0	12	0	female		8	0	0	yes		0			0		0	no	0	0	0	0	0	0		---	0	0	0	0	0	0	0	0	0	0	0	0	0	0	0	0	0	0
---		0	0	0	0	0	0	12	0	female		8.5	0	0	yes		0			0		0	no		0	0	0	0	0		---	0	0	0	0	0	0	0	0	0	0	0	0	0	0	0	0	0	0
---		0	0	1	0	0	0	26	0	male		12	0	0	yes	0	0			0		0	no	0	0	0	0	0	0		---	0	0	0	0	0	0	0	0	0	0	0	0	0	0	0	0	0	0
---		0	0	0	0	0	0	24	0	female		11	0	0	yes		0			0		0	no		0	0	0	0	0		---	0	0	0	0	0	0	0	0	0	0	0	0	0	0	0	0	0	0
---		0	0	1	0	0	0	24	0	female		12.5	0	0	yes	0	0			0		0	no		0	0	0	0	0		---	0	0	0	0	0	0	0	0	0	0	0	0	0	0	0	0	0	0
---		0	0	0	0	0	0	29	0	female		14	0	0	yes		0			0		0	yes		0	0	0	0	0		---	0	0	0	0	0	0	0	0	0	0	0	0	0	0	0	0	0	0
---		0	0	0	0	0	0	14	0	male		8.4	0	1	no		0			0		0	no		0	0	0	0	0		---	0	0	0	0	0	0	0	0	0	0	0	0	0	0	0	0	0	0
---		0	0	0	0	0	0	14	0	male		8.8	0	0	yes		0			0		0	no		0	0	0	0	0		---	0	0	0	0	0	0	0	0	0	0	0	0	0	0	0	0	0	0
---		0	0	1	0	0	0	15	0	male		11.2	0	1	no	0	0			0		0	no		0	0	0	0	0		---	0	0	0	0	0	0	0	0	0	0	0	0	0	0	0	0	0	0
---		0	0	0	0	0	0	16	0	female		7.9	0	1	no		0			0		0	no		0	0	0	0	0		---	0	0	0	0	0	0	0	0	0	0	0	0	0	0	0	0	0	0
more12.5	more12.5	0	0	1	0	0	0	7	0	male		6.5	0	0	---	0	0			0		0	no		0	0	0	0	0		no	0	0	0	0	0	0	1	0	0	0	0	0	0	0	0	0	0	0
more12.5	more12.5	0	0	1	0	0	0	36	0	female		9.1	0	0	yes	0	0			0		0	no		0	0	0	0	0		no	0	0	0	0	0	0	1	0	0	0	0	0	0	0	0	0	0	0
---		0	0	1	0	0	0	13	0	female		8.4	0	1	no	0	0			0		0	no		0	0	0	0	0		---	0	0	0	0	0	0	0	0	0	0	0	0	0	0	0	0	0	0
---		0	0	1	0	0	0	21	0	female		10.2	0	1	no	0	0			0		0	no		0	0	0	0	0		---	0	0	0	0	0	0	0	0	0	0	0	0	0	0	0	0	0	0
more12.5	more12.5	0	0	0	0	0	0	36	0	female		10.2	0	1	no		0			0		0	yes	0	0	0	0	0	0		no	0	0	0	0	0	0	1	0	0	0	0	0	0	0	0	0	0	0
---		0	0	0	0	0	0	12	0	male		11	0	1	no		0			0		0	no	0	0	0	0	0	0		---	0	0	0	0	0	0	0	0	0	0	0	0	0	0	0	0	0	0
---		0	0	1	0	0	0	36	0	male		22	0	0	yes	0	0			0		0	no		0	0	0	0	0		---	0	0	0	0	0	0	0	0	0	0	0	0	0	0	0	0	0	0
---		0	0	1	0	0	0	30	0	female		20	0	0	yes	0	0			0		0	no		0	0	0	0	0		---	0	0	0	0	0	0	0	0	0	0	0	0	0	0	0	0	0	0
---		0	0	0	0	0	0	12	0	female		10	0	1	no		0			0		0	no		0	0	0	0	0		---	0	0	0	0	0	0	0	0	0	0	0	0	0	0	0	0	0	0
---		0	0	0	0	0	0	30	0	male		17.5	0	1	no		0			0		0	no		0	0	0	0	0		---	0	0	0	0	0	0	0	0	0	0	0	0	0	0	0	0	0	0
---		0	0	1	0	0	0	12	0	male		8	0	1	no	0	0			0		0	no		0	0	0	0	0		---	0	0	0	0	0	0	0	0	0	0	0	0	0	0	0	0	0	0
---		0	0	1	0	0	0	48	0	female		28	0	1	no	0	0			0		0	no		0	0	0	0	0		---	0	0	0	0	0	0	0	0	0	0	0	0	0	0	0	0	0	0
---		0	0	0	0	0	0	7	0	male		7	0	0	---		0			0		0	no		0	0	0	0	0		---	0	0	0	0	0	0	0	0	0	0	0	0	0	0	0	0	0	0
---		0	0	0	0	0	0	24	0	male		16	0	1	no		0			0		0	no		0	0	0	0	0		---	0	0	0	0	0	0	0	0	0	0	0	0	0	0	0	0	0	0
---		0	0	1	0	0	0	12	0	female		7.5	0	1	no	0	0			0		0	no		0	0	0	0	0		---	0	0	0	0	0	0	0	0	0	0	0	0	0	0	0	0	0	0
---		0	0	1	0	0	0	8	0	male		7	0	0	---	0	0			0		0	no		0	0	0	0	0		---	0	0	0	0	0	0	0	0	0	0	0	0	0	0	0	0	0	0
---		0	0	0	0	0	0	2	0	male		5	0	0	---		0			0		0	no		0	0	0	0	0		---	0	0	0	0	0	0	0	0	0	0	0	0	0	0	0	0	0	0
---		0	0	0	0	0	0	36	0	male		21	0	1	no		0			0		0	yes		0	0	0	0	0		---	0	0	0	0	0	0	0	0	0	0	0	0	0	0	0	0	0	0
---		0	0	0	0	0	0	8	0	male		9	0	0	---		0			0		0	no		0	0	0	0	0		---	0	0	0	0	0	0	0	0	0	0	0	0	0	0	0	0	0	0
---		0	0	0	0	0	0	12	0	female		8	0	1	no		0			0		0	no	0	0	0	0	0	0		---	0	0	0	0	0	0	0	0	0	0	0	0	0	0	0	0	0	0
---		0	0	1	0	0	0	18	0	female		12	0	1	no	0	0			0		0	no		0	0	0	0	0		---	0	0	0	0	0	0	0	0	0	0	0	0	0	0	0	0	0	0
---		0	0	1	0	0	0	18	0	male		13	0	0	yes	0	0			0		0	no		0	0	0	0	0		---	0	0	0	0	0	0	0	0	0	0	0	0	0	0	0	0	0	0
---		0	0	0	0	0	0	12	0	female		7.5	0	1	no		0			0		0	no		0	0	0	0	0		---	0	0	0	0	0	0	0	0	0	1	0	0	0	0	0	0	0	0
---		0	0	1	0	0	0	29	0	female		16	0	1	no	0	0			0		0	no		0	0	0	0	0		---	0	0	0	0	0	0	0	0	0	0	0	0	0	0	0	0	0	0
---		0	0	1	0	0	0	36	0	female		23	0	1	no	0	0			0		0	no		0	0	0	0	0		---	0	0	0	0	0	0	0	0	0	0	0	0	0	0	0	0	0	0
---		0	0	0	0	0	0	29	0	male		17	0	0	yes	1	0			0		0	no		0	0	0	0	0		---	0	0	0	0	0	0	0	0	0	0	1	0	0	0	0	0	0	0
---		0	0	1	0	0	0	10	0	male		8	0	0	---	0	0		0	0		0	no		0	0	0	0	0		---	0	0	0	0	0	0	0	0	0	0	0	0	0	0	0	0	0	0
---		0	1	0	0	0	0	36	0	male		25	0	1	no	0	0			0		0	no		0	0	0	0	0		---	0	0	0	0	0	0	0	0	0	0	0	0	0	0	0	0	0	0
---		0	0	0	0	0	0	29	0	female		20.5	0	1	no		0			0		0	no	0	0	0	0	0	0		---	0	0	0	0	0	0	0	0	0	0	0	0	0	0	0	0	0	0
---		0	0	0	0	0	0	24	0	male		14	0	1	no		0			0		0	no		0	0	0	0	0		---	0	0	0	0	0	0	0	0	0	0	0	0	0	0	0	0	0	0
---		0	0	0	0	0	0	12	0	male		8	0	1	no		0			0		0	no		0	0	0	0	0		---	0	0	0	0	0	0	0	0	0	0	0	0	0	0	0	0	0	0
---		0	0	1	0	0	0	9	0	female		7.5	0	0	---	0	0			0		0	no		0	0	0	0	0		---	0	0	0	0	0	0	0	0	0	0	0	0	0	0	0	0	0	0
---		0	0	0	0	0	0	6	0	female		6	0	0	---		0			0		0	no		0	0	0	0	0		---	0	0	0	0	0	0	0	0	0	0	0	0	0	0	0	0	0	0
---		0	0	1	0	0	0	12	0	female		11	0	1	no	0	0			0		0	no		0	0	0	0	0		---	0	0	0	0	0	0	0	0	0	0	0	0	0	0	0	0	0	0
---		0	0	1	0	0	0	24	0	female		17	0	1	no	0	0			0		0	no		0	0	0	0	0		---	0	0	0	0	0	0	0	0	0	0	0	0	0	0	0	0	0	0
---		0	0	0	0	0	0	36	0	male		24	0	0	yes		0			0		0	no		0	0	0	0	0		---	0	0	0	0	0	0	0	0	0	0	0	0	0	0	0	0	0	0
---		0	0	0	0	0	0	24	0	male		19	0	0	yes		0			0		0	no		0	0	0	0	0		---	0	0	0	0	0	0	0	0	0	0	0	0	0	0	0	0	0	0
---		0	0	1	0	0	0	15	0	male		17	0	1	no	0	0			0		0	no		0	0	0	0	0		---	0	0	0	0	0	0	0	0	0	0	0	0	0	0	0	0	0	0
---		0	0	0	0	0	0	7	0	female		9	0	0	---		0			0		0	no		0	0	0	0	0		---	0	0	0	0	0	0	0	0	0	0	0	0	0	0	0	0	0	0
---		0	0	0	0	0	0	12	0	male		11	0	1	no		0			0		0	no		0	0	0	0	0		---	0	0	0	0	0	0	0	0	0	0	0	0	0	0	0	0	0	0
---		0	0	0	0	0	0	38	0	male		12.5	0	1	no	1	1			0		0	no		0	0	0	0	0		---	0	0	0	0	0	0	0	0	0	0	1	0	0	0	0	0	0	0
---		0	0	0	0	0	0	12	0	male		9.5	0	0	yes		0			0		0	no		0	0	0	0	0		---	0	0	0	0	0	0	0	0	0	0	0	0	0	0	0	0	0	0
---		0	0	0	0	0	0	23	1	female		10.7	0	1	no		0			0		0	no		0	0	0	0	0		---	0	0	0	0	0	0	0	0	0	0	0	0	0	0	0	0	0	0
---		0	0	1	0	0	0	25	0	female		10.3	0	0	yes	0	0			0		0	no		0	0	0	0	0		---	0	0	0	0	0	0	0	0	0	0	0	0	0	0	0	0	0	0
---		0	0	0	0	0	0	5	0	male		7.1	0	0	---		0			0		0	no		0	0	0	0	0		---	0	0	0	0	0	0	0	0	0	0	0	0	0	0	0	0	0	0
---		0	0	0	0	0	0	21	0	male		10	0	0	yes		0			0		0	yes	0	0	0	0	0	0		---	0	0	0	0	0	0	0	0	0	0	0	0	1	0	0	0	0	0
---		0	0	0	0	0	0	22	0	female		9.5	0	0	yes		0			0		0	yes	0	0	0	0	0	0		---	0	0	0	0	0	0	0	0	0	0	0	0	0	0	0	0	0	0
---		0	0	0	0	0	0	21	0	female		11.6	0	1	no		0			0		0	yes	0	0	0	0	0	0		---	0	0	0	0	0	0	0	0	0	0	0	0	0	0	0	0	0	0
---		0	0	1	0	0	0	16	0	male		8.9	0	1	no	0	0			0		0	yes		0	0	0	0	0		---	0	0	0	0	0	0	0	0	0	0	0	0	0	0	0	0	0	0
more12.5	more12.5	0	0	0	0	0	0	38	0	male		11.5	0	1	no		0			0		0	yes	0	0	0	0	0	0		no	0	0	0	0	0	0	1	0	0	0	0	0	0	0	0	0	0	0
---		0	0	1	0	0	0	36	0	female		20	0	0	yes	0	0			0		0	no		0	0	0	0	0		---	0	0	0	0	0	0	0	0	0	0	0	0	0	0	0	0	0	0
---		0	0	0	0	0	0	3	0	female		5	0	0	---		0			0		0	no		0	0	0	0	0		---	0	0	0	0	0	0	0	0	0	0	0	0	0	0	0	0	0	0
---		0	0	1	0	0	0	36	0	male		22	0	0	yes	0	0			0		0	no	0	0	0	0	0	0		---	0	0	0	0	0	0	0	0	0	0	0	0	0	0	0	0	0	0
---		0	0	1	0	0	0	24	0	female		17	0	1	no	0	0			0		0	yes		0	0	0	0	0		---	0	0	0	0	0	0	0	0	0	0	0	0	0	0	0	0	0	0
---		0	0	0	0	0	0	5	0	female		9	0	0	---		0			0		0	no		0	0	0	0	0		---	0	0	0	0	0	0	0	0	0	0	0	0	0	0	0	0	0	0
---		0	0	0	0	0	0	12	0	female		11	0	1	no		0			0		0	no		0	0	0	0	0		---	0	0	0	0	0	0	0	0	0	0	0	0	0	0	0	0	0	0
---		0	0	1	0	0	0	36	0	male		20	0	0	yes	0	0			0		0	no		0	0	0	0	0		---	0	0	0	0	0	0	0	0	0	0	0	0	0	0	0	0	0	0
---		0	1	0	0	0	0	30	0	female		15	0	0	yes	0	0			0		0	no		0	0	0	0	0		---	0	0	0	0	0	0	0	0	0	0	0	0	0	0	0	0	0	0
---		0	0	0	0	0	0	3	0	male	52	5	0	0	---		0			0		0	no		0	0	0	0	0		---	0	0	0	0	0	0	1	0	0	0	0	0	0	0	0	0	0	0
---		0	0	1	0	0	0	18	0	male		11	0	1	no	0	0			0		0	no		0	0	0	0	0		---	0	0	0	0	0	0	0	0	0	0	0	0	0	0	0	0	0	0
---		0	0	0	0	0	0	9	0	male		8.5	0	0	---		0			0		0	no		0	0	0	0	0		---	0	0	0	0	0	0	0	0	0	0	0	0	0	0	0	0	0	0
more12.5	more12.5	0	0	0	0	0	0	48	0	female		10.9	0	0	yes		0	0		0		0	yes	0	0	0	0	0	0		no	0	0	0	0	0	0	1	0	0	0	0	0	0	0	0	0	0	0
---		0	0	1	0	0	0	42	0	male		12.7	0	1	no	0	0			0		0	yes	0	0	0	0	0	0		---	0	0	0	0	0	0	0	0	0	0	0	0	0	0	0	0	0	0
---		0	0	0	0	0	0	12	0	female		8.2	0	0	yes		0			0		0	no	0	0	0	0	0	0		---	0	0	0	0	0	0	0	0	0	0	0	0	1	0	0	0	0	0
---		0	0	0	0	0	0	12	0	female		7.6	0	1	no		0			0		0	yes	0	0	0	0	0	0		---	0	0	0	0	0	0	0	0	0	0	0	0	1	0	0	0	0	0
---		0	0	0	0	0	0	24	0	female		9.6	0	1	no		0			0		0	yes	0	0	0	0	0	0		---	0	0	0	0	0	0	0	0	0	0	0	0	0	0	0	0	0	0
more12.5	more12.5	0	0	0	0	0	0	28	0	female		9.2	0	1	no		0			0		0	no		0	0	0	0	0		no	0	0	0	0	0	0	1	0	0	0	0	0	0	0	0	0	0	0
---		0	0	0	0	0	0	48	1	female		13.4	0	0	yes		0			0		0	no		0	0	0	0	0		---	0	0	0	0	0	0	0	0	0	0	0	0	0	0	0	0	0	0
---		0	0	0	0	0	0	10	0	male		8.1	0	0	---		0			0		0	no		0	0	0	0	0		---	0	0	0	0	0	0	0	0	0	0	0	0	0	0	0	0	0	0
more12.5	more12.5	0	0	0	0	0	0	54	0	male	95	12	0	0	yes		0			0		0	no		0	0	0	0	0		yes	0	0	0	0	0	0	1	0	0	0	0	0	0	0	0	0	0	0
---		0	0	0	0	0	0	36	0	female		20	0	0	yes		0			0		0	no		0	0	0	0	0		---	0	0	0	0	0	0	0	0	0	0	0	0	0	0	0	0	0	0
---		0	0	0	0	0	0	3	0	female		5	0	0	---		0			0		0	no		0	0	0	0	0		---	0	0	0	0	0	0	0	0	0	0	0	0	0	0	0	0	0	0
more12.5	more12.5	0	0	0	0	0	0	54	0	male	95	12	0	0	yes		0			0		0	no		0	0	0	0	0		yes	0	0	0	0	0	0	1	0	0	0	0	0	0	0	0	0	0	0
---		0	0	0	0	0	0	30	0	female		17	0	0	yes		0			0		0	no	0	0	0	0	0	0		---	0	0	0	0	0	0	0	0	0	0	0	0	0	0	0	0	0	0
---		0	0	0	0	0	0	17	0	female		13	0	0	yes		0			0		0	no	0	0	0	0	0	0		---	0	0	0	0	0	0	0	0	0	0	0	0	0	0	0	0	0	0
---		0	0	0	0	0	0	24	0	female		15	0	0	yes		0			0		0	no		0	0	0	0	0		---	0	0	0	0	0	0	0	0	0	0	0	0	0	0	0	0	0	0
---		0	0	1	0	0	0	12	0	male		10	0	1	no	0	0			0		0	no		0	0	0	0	0		---	0	0	0	0	0	0	0	0	0	0	0	0	0	0	0	0	0	0
---		0	0	1	0	0	0	17	0	male		11	0	1	no	0	0			0		0	no		0	0	0	0	0		---	0	0	0	0	0	0	0	0	0	0	0	0	0	0	0	0	0	0
---		0	0	1	0	0	0	19	0	female		13	0	1	no	0	0			0		0	no		0	0	0	0	0		---	0	0	0	0	0	0	0	0	0	0	0	0	0	0	0	0	0	0
---		0	0	0	0	0	0	17	0	female		11	0	1	no		0			0		0	no	0	0	0	0	0	0		---	0	0	0	0	0	0	0	0	0	0	0	0	0	0	0	0	0	0
---		0	0	1	0	0	0	29	0	male		15	0	0	yes	0	0			0		0	no	0	0	0	0	0	0		---	0	0	0	0	0	0	0	0	0	0	0	0	0	0	0	0	0	0
---		0	0	0	0	0	0	48	0	male		29.5	0	1	no		0			0		0	no	0	0	0	0	0	0		---	0	0	0	0	0	0	0	0	0	0	0	0	0	0	0	0	0	0
---		0	0	1	0	0	0	12	0	female		9	0	1	no	0	0			0		0	no		0	0	0	0	0		---	0	0	0	0	0	0	0	0	0	0	0	0	0	0	0	0	0	0
---		0	0	1	0	0	0	36	0	male		24	0	1	no	0	0			0		0	no		0	0	0	0	0		---	0	0	0	0	0	0	0	0	0	0	0	0	0	0	0	0	0	0
---		0	0	0	0	0	0	4	0	female		6.2	0	0	---		0			0		0	yes	0	0	0	0	0	0		---	0	0	0	0	0	0	0	0	0	0	0	0	0	0	0	0	0	0
more12.5	more12.5	0	0	0	0	0	0	36	0	male		11.2	0	1	no		0			0		0	no		0	0	0	0	0		no	0	0	0	0	0	0	1	0	0	0	0	0	0	0	0	0	0	0
more12.5	more12.5	0	0	1	0	0	0	18	0	female		7	0	1	no	0	1			0		0	yes	0	0	0	0	0	0		no	0	0	0	0	0	0	1	0	0	0	0	0	0	0	0	0	0	0
more12.5	more12.5	0	0	0	0	0	0	12	0	male		7	0	1	no		0			0		0	yes	0	0	0	0	0	0		no	0	0	0	0	0	0	1	0	0	0	0	0	1	0	0	0	0	0
---		0	0	0	0	0	0	54	0	male		15.4	0	0	yes		0			0		0	yes	0	0	0	0	0	0		---	0	0	0	0	0	0	0	0	0	0	0	0	0	0	0	0	0	0
---		0	0	1	0	0	0	30	0	male		18	0	0	yes	0	0			0		0	no		0	0	0	0	0		---	0	0	0	0	0	0	0	0	0	0	0	0	0	0	0	0	0	0
---		0	0	0	0	0	0	15	0	female		7.7	0	1	no		0			0		0	no		0	0	0	0	0		---	0	0	0	0	0	0	0	0	0	0	0	0	0	0	0	0	0	0
---		0	0	0	0	0	0	17	0	female		8.4	0	1	no		0			0		0	no	0	0	0	0	0	0		---	0	0	0	0	0	0	0	0	0	0	0	0	0	0	0	0	0	0
---		0	0	0	0	0	0	30	0	female		17	0	1	no		0			0		0	no		0	0	0	0	0		---	0	0	0	0	0	0	0	0	0	0	0	0	0	0	0	0	0	0
---		0	0	0	0	0	0	18	0	male		12.5	0	1	no		0			0		0	yes		0	0	0	0	0		---	0	0	0	0	0	0	0	0	0	0	0	0	0	0	0	0	0	0
---		0	0	0	0	0	0	36	0	female		20	0	0	yes		0			0		0	no	0	0	0	0	0	0		---	0	0	0	0	0	0	0	0	0	0	0	0	0	0	0	0	0	0
---		0	0	0	0	0	0	59	0	male		16.8	0	1	no		0			0		0	no	0	0	0	0	0	0		---	0	0	0	0	0	0	0	0	0	0	0	0	0	0	0	0	0	0
---		0	0	1	0	0	0	12	0	male		8	0	1	no	0	0			0		0	no		0	0	0	0	0		---	0	0	0	0	0	0	0	0	0	0	0	0	0	0	0	0	0	0
---		0	0	0	0	0	0	13	0	male		8	0	0	yes		0		0	0		0	no		0	0	0	0	0		---	0	0	0	0	0	0	0	0	0	0	0	0	0	0	0	0	0	0
---		0	0	0	0	0	0	12	0	male		8.5	0	0	yes		0		0	0		0	no		0	0	0	0	0		---	0	0	0	0	0	0	0	0	0	0	0	0	0	0	0	0	0	0
---		0	0	1	0	0	0	9	1	female		8.4	0	0	---	0	0			0		0	no		0	0	0	0	0		---	0	0	0	0	0	0	0	0	0	0	0	0	0	0	0	0	0	0
---		0	0	0	0	0	0	6	0	male		7.8	0	0	---		0			0		0	yes	1	0	0	0	0	0		---	0	0	0	0	0	0	0	0	0	0	0	0	0	0	0	0	0	0
more12.5	more12.5	0	0	0	0	0	0	18	0	male		8.5	0	1	no		0			0		0	no		0	0	0	0	0		no	0	0	0	0	0	0	1	0	0	0	0	0	0	0	0	0	0	0
---		0	0	1	0	0	0	20	0	male		11.1	0	1	no	0	1			0		0	no		0	0	0	0	0		---	0	0	0	0	0	0	0	0	0	0	0	0	0	0	0	0	0	0
---		0	0	0	0	0	0	30	0	male		12.9	0	1	no		0			0		0	no		0	0	0	0	0		---	0	0	0	0	0	0	0	0	0	0	0	0	0	0	0	0	0	0
---		0	0	1	0	0	0	8	0	female		6.7	0	0	---	0	0			0		0	yes		0	0	0	0	0		---	0	0	0	0	0	0	0	0	0	0	0	0	0	0	0	0	0	0
---		0	0	0	0	0	0	3	0	female		5.3	0	0	---		0			0		0	no		0	0	0	0	0		---	0	0	0	0	0	0	0	0	0	0	0	0	0	0	0	0	0	0
---		0	0	1	0	0	0	13	0	male		9.9	0	0	yes	0	0			0		0	yes	0	0	0	0	0	0		---	0	0	0	0	0	0	0	0	0	0	0	0	0	0	0	0	0	0
---		0	0	0	0	0	0	36	0	male		12.3	0	0	yes		0			0		0	no		0	0	0	0	0		---	0	0	0	0	0	0	0	0	0	0	0	0	0	0	0	0	0	0
---		0	0	0	0	0	0	18	0	female		15	0	1	no		0			0		0	no	0	0	0	0	0	0		---	0	0	0	0	0	0	0	0	0	0	0	0	0	0	0	0	0	0
---		0	0	1	0	0	0	14	0	female		11	0	1	no	0	0			0		0	no		0	0	0	0	0		---	0	0	0	0	0	0	0	0	0	0	0	0	0	0	0	0	0	0
---		0	0	0	0	0	0	36	0	female		23	0	0	yes		0			0		0	no		0	0	0	0	0		---	0	0	0	0	0	0	0	0	0	0	0	0	0	0	0	0	0	0
---		0	0	0	0	0	0	42	0	male		22	0	0	yes		0			0		0	no		0	0	0	0	0		---	0	0	0	0	0	0	0	0	0	0	0	0	0	0	0	0	0	0
---		0	0	1	0	0	0	27	0	male		17	0	0	yes	0	0		0	0		0	no		0	0	0	0	0		---	0	0	0	0	0	0	0	0	0	0	0	0	0	0	0	0	0	0
---		0	0	0	0	0	0	17	0	male		17	0	1	no		0			0		0	no		0	0	0	0	0		---	0	0	0	0	0	0	0	0	0	0	0	0	0	0	0	0	0	0
---		0	0	0	0	0	1	10	0	female		11	0	0	---		0		1	0		0	no		0	0	0	0	0		---	0	0	0	0	0	0	0	0	0	0	0	0	0	0	0	0	0	0
---		0	0	1	0	0	0	14	0	male		11	0	1	no	0	0			0		0	no		0	0	0	0	0		---	0	0	0	0	0	0	0	0	0	0	0	0	0	0	0	0	0	0
---		0	0	1	0	0	0	14	0	female		9	0	1	no	0	0			0		0	no		0	0	0	0	0		---	0	0	0	0	0	0	0	0	0	0	0	0	0	0	0	0	0	0
---		0	0	1	0	0	0	36	0	male		22	0	1	no	0	0			0		0	no		0	0	0	0	0		---	0	0	0	0	0	0	0	0	0	0	0	0	0	0	0	0	0	0
---		0	0	0	0	0	0	36	0	female		19	0	0	yes		0			0		0	no		0	0	0	0	0		---	0	0	0	0	0	0	0	0	0	0	0	0	0	0	0	0	0	0
less12.5	less12.5	0	0	0	0	0	0	22	0	male		7.1	0	1	no		0			0		0	yes	0	0	0	0	0	0		---	0	0	0	1	0	0	0	0	0	0	0	0	1	0	0	0	0	0
---		0	0	1	0	0	0	4	0	male		5.9	0	0	---	0	0			0		0	no		0	0	0	0	0		---	0	0	0	0	0	0	0	0	0	0	0	0	0	0	0	0	0	0
---		0	0	1	0	0	0	5	0	male		8.6	0	0	---	0	0			0		0	no		0	0	0	0	0		---	0	0	0	0	0	0	0	0	0	0	0	0	0	0	0	0	0	0
more12.5	more12.5	0	0	0	0	0	0	42	0	male		11.6	0	0	yes		0			0		0	yes	0	0	0	0	0	0		no	0	0	0	0	0	0	1	0	0	0	0	0	0	0	0	0	0	0
---		0	0	0	0	0	0	41	0	female		13.1	0	0	yes		0			0		0	no		0	0	0	0	0		---	0	0	0	0	0	0	0	0	0	0	0	0	0	0	0	0	0	0
more12.5	more12.5	0	0	0	0	0	0	34	0	male		8.7	0	1	no		0			0		0	no		0	0	0	0	0		no	0	0	0	0	0	0	1	0	0	0	0	0	0	0	0	0	0	0
---		0	0	0	0	0	1	12	0	male		11	0	1	no		0		1	0		0	no		0	0	0	0	0		---	0	0	0	0	0	0	0	0	0	0	0	0	0	0	0	0	0	0
---		0	0	0	0	0	0	7	0	male		9	0	0	---		0			0		0	no		0	0	0	0	0		---	0	0	0	0	0	0	0	0	0	0	0	0	0	0	0	0	0	0
---		0	0	0	0	0	0	16	0	male		15	0	1	no		0			0		0	no		0	0	0	0	0		---	0	0	0	0	0	0	0	0	0	0	0	0	0	0	0	0	0	0
---		0	0	1	0	0	0	17	0	male		9	0	1	no	0	0			0		0	no		0	0	0	0	0		---	0	0	0	0	0	0	0	0	0	0	0	0	0	0	0	0	0	0
---		0	0	1	0	0	0	24	0	female		17	0	1	no	0	0			0		0	no		0	0	0	0	0		---	0	0	0	0	0	0	0	0	0	0	0	0	0	0	0	0	0	0
---		0	0	1	0	0	0	26	0	female		25	0	0	yes	0	0			0		0	no		0	0	0	0	0		---	0	0	0	0	0	0	0	0	0	0	0	0	0	0	0	0	0	0
---		0	0	1	0	0	0	51	0	male		22	0	0	yes	0	0			0		0	no		0	0	0	0	0		---	0	0	0	0	0	0	0	0	0	0	0	0	0	0	0	0	0	0
---		0	0	0	0	0	0	17	0	female		12	0	0	yes		0			0		0	no		0	0	0	0	0		---	0	0	0	0	0	0	0	0	0	0	0	0	0	0	0	0	0	0
---		0	0	0	0	0	0	29	0	female		17	0	0	yes		0			0		0	no		0	0	0	0	0		---	0	0	0	0	0	0	0	0	0	0	0	0	0	0	0	0	0	0
more12.5	more12.5	0	0	0	0	0	0	24	0	female		8.5	0	1	no		0			0		0	no		0	0	0	0	0		no	0	0	0	0	0	0	1	0	0	0	0	0	0	0	0	0	0	0
---		0	0	0	0	0	0	16	0	male		9.7	0	1	no		0			0		0	no		0	0	0	0	0		---	0	0	0	0	0	0	0	0	0	0	0	0	0	0	0	0	0	0
---		0	0	1	0	0	0	20	0	male		9.6	0	1	no	0	0			0		0	no		0	0	0	0	0		---	0	0	0	0	0	0	0	0	0	0	0	0	0	0	0	0	0	0
---		0	0	0	0	0	0	10	0	male		8.6	1	0	---		0		1	1		0	no		0	0	0	0	0		---	0	0	0	0	0	0	0	0	0	0	0	0	0	0	0	0	0	0
---		0	0	0	0	0	0	34	0	male		12.4	0	0	yes		0			0		0	no		0	0	0	0	0		---	0	0	0	0	0	0	0	0	0	0	0	0	0	0	0	0	0	0
---		0	0	0	0	0	0	42	0	male		12.7	0	0	yes		0			0		0	yes	1	0	0	0	0	0		---	0	0	0	0	0	0	0	0	0	0	0	0	0	0	0	0	0	0
---		0	0	0	0	0	0	30	0	male		11.7	0	1	no		0			0		0	yes	0	0	0	0	0	0		---	0	0	0	0	0	0	0	0	0	0	0	0	0	0	0	0	0	0
---		0	0	0	0	0	0	43	0	male		14.2	0	1	no		0			0		0	yes	0	0	0	0	0	0		---	0	0	0	0	0	0	0	0	0	0	0	0	1	0	0	0	0	0
---		0	0	1	0	0	0	43	0	male		12.7	0	0	yes	0	0			0		0	yes	0	0	0	0	0	0		---	0	0	0	0	0	0	0	0	0	0	0	0	0	0	0	0	0	0
---		0	0	1	0	0	0	24	0	male		15	0	1	no	0	0			0		0	no		0	0	0	0	0		---	0	0	0	0	0	0	0	0	0	0	0	0	0	0	0	0	0	0
---		0	0	1	0	0	0	12	0	male		8	0	1	no	0	0			0		0	no		0	0	0	0	0		---	0	0	0	0	0	0	0	0	0	0	0	0	0	0	0	0	0	0
---		0	0	0	0	0	0	24	0	female		14	0	1	no		0			0		0	no		0	0	0	0	0		---	0	0	0	0	0	0	0	0	0	0	0	0	0	0	0	0	0	0
---		0	0	1	0	0	0	24	0	male		16	0	1	no	0	0			0		0	no		0	0	0	0	0		---	0	0	0	0	0	0	0	0	0	0	0	0	0	0	0	0	0	0
---		0	0	0	0	0	0	36	0	male		23	0	0	yes		0			0		0	no		0	0	0	0	0		---	0	0	0	0	0	0	0	0	0	0	0	0	0	0	0	0	0	0
---		0	0	0	0	0	0	17	0	male		12	0	1	no		0			0		0	no	0	0	0	0	0	0		---	0	0	0	0	0	0	0	0	0	0	0	0	0	0	0	0	0	0
---		0	0	0	0	0	0	17	0	female		13	0	0	yes		0			0		0	no		0	0	0	0	0		---	0	0	0	0	0	0	0	0	0	0	0	0	0	0	0	0	0	0
---		0	0	0	0	0	0	4	0	male		7.5	0	0	---		0			0		0	yes	0	0	0	0	0	0		---	0	0	0	0	0	0	0	0	0	0	0	0	0	0	0	0	0	0
---		0	0	1	0	0	0	30	0	male		10.7	0	1	no	0	0			0		0	yes	0	0	0	0	0	0		---	0	0	0	0	0	0	0	0	0	0	0	0	0	0	0	0	0	0
---		0	0	0	0	0	0	20	0	male		10.2	0	1	no		0			0		0	yes	0	0	0	0	0	0		---	0	0	0	0	0	0	0	0	0	0	0	0	0	0	0	0	0	0
---		0	0	0	0	0	0	5	0	male		7.7	0	0	---		0			0		0	no		0	0	0	0	0		---	0	0	0	0	0	0	0	0	0	0	0	0	0	0	0	0	0	0
---		0	0	1	0	0	0	11	0	male		8.1	0	0	---	0	0			0		0	yes	0	0	0	0	0	0		---	0	0	0	0	0	0	0	0	0	0	0	0	0	0	0	0	0	0
---		0	0	1	0	0	0	36	0	female		11	0	0	yes	0	0			0		0	yes	0	0	0	0	0	0		---	0	0	0	0	0	0	0	0	0	0	0	0	0	0	0	0	0	0
---		0	0	0	0	0	0	3	0	female		6.4	0	0	---		0			0		0	no		0	0	0	0	0		---	0	0	0	0	0	0	0	0	0	0	0	0	0	0	0	0	0	0
---		0	0	0	0	0	0	51	0	male		15.7	0	0	yes		0			0		0	no		0	0	0	0	0		---	0	0	0	0	0	0	0	0	0	0	0	0	0	0	0	0	0	0
more12.5	more12.5	0	0	0	0	0	0	26	0	male		8.6	0	0	yes		0			0		0	yes	0	0	0	0	0	0		no	0	0	0	0	0	0	1	0	0	0	0	0	0	0	0	0	0	0
---		0	0	1	0	0	0	18	0	female		8.7	0	0	yes	0	0			0		0	yes	0	0	0	0	0	0		---	0	0	0	0	0	0	0	0	0	0	0	0	0	0	0	0	0	0
---		0	0	0	0	0	0	54	0	male		15.5	0	1	no		0			0		0	yes	0	0	0	0	0	0		---	0	0	0	0	0	0	0	0	0	0	0	0	0	0	0	0	0	0
---		0	0	0	0	0	0	51	0	female		14.8	0	0	yes		0			0		0	no		0	0	0	0	0		---	0	0	0	0	0	0	0	0	0	0	0	0	0	0	0	0	0	0
---		0	0	0	0	0	0	30	0	female		20	0	0	yes		0			0		0	no		0	0	0	0	0		---	0	0	0	0	0	0	0	0	0	0	0	0	0	0	0	0	0	0
---		0	0	0	0	0	0	8	0	female		9	0	0	---		0			0		0	no		0	0	0	0	0		---	0	0	0	0	0	0	0	0	0	0	0	0	0	0	0	0	0	0
---		0	0	0	0	0	0	48	0	female		22	0	0	yes		0			0		0	yes	0	0	0	0	0	0		---	0	0	0	0	0	0	0	0	0	0	0	0	0	0	0	0	0	0
---		0	0	0	0	0	0	48	0	male		23	0	0	yes		0			0		0	yes		0	0	0	0	0		---	0	0	0	0	0	0	0	0	0	0	0	0	0	0	0	0	0	0
---		0	0	1	0	0	0	20	0	male		15	0	1	no	0	0			0		0	no		0	0	0	0	0		---	0	0	0	0	0	0	0	0	0	0	0	0	0	0	0	0	0	0
---		0	0	1	0	0	0	20	0	male		16	0	1	no	0	0			0		0	no		0	0	0	0	0		---	0	0	0	0	0	0	0	0	0	0	0	0	0	0	0	0	0	0
---		0	1	0	0	0	0	36	0	male		22	0	0	yes	0	0			0		0	no		0	0	0	0	0		---	0	0	0	0	0	0	0	0	0	0	0	0	0	0	0	0	0	0
---		0	0	1	0	0	0	18	0	male		10	0	1	no	0	0			0		0	no		0	0	0	0	0		---	0	0	0	0	0	0	0	0	0	0	0	0	0	0	0	0	0	0
---		0	0	0	0	0	0	18	0	female		11	0	1	no		0			0		0	yes		0	0	0	0	0		---	0	0	0	0	0	0	0	0	0	0	0	0	0	0	0	0	0	0
---		0	0	0	0	0	0	18	0	female		8.7	0	1	no		0			0		0	yes		0	0	0	0	0		---	0	0	0	0	0	0	0	0	0	0	0	0	0	0	0	0	0	0
---		0	0	1	0	0	0	6	0	male	2	5.1	0	0	---	0	0			0		0	yes	0	0	0	0	0	0		---	0	0	0	0	0	0	0	0	0	0	0	0	0	0	0	0	0	0
more12.5	more12.5	0	0	0	0	0	0	30	0	male		10.5	0	0	yes	1	0			0		0	no		0	0	0	0	0		no	0	0	0	0	0	0	1	0	0	0	1	0	0	0	0	0	0	0
---		0	0	1	0	0	0	42	0	female		13.3	0	0	yes	0	0			0		0	yes	0	0	0	0	0	0		---	0	0	0	0	0	0	0	0	0	0	0	0	0	0	0	0	0	0
---		0	0	1	0	0	0	19	0	male		9.6	0	0	yes	0	0			0		0	yes	0	0	0	0	0	0		---	0	0	0	0	0	0	0	0	0	0	0	0	0	0	0	0	0	0
---		0	0	0	0	0	0	53	0	male		13.7	0	0	yes		0			0		1	no		0	0	0	0	0		---	0	0	0	0	0	0	0	0	0	0	0	0	0	0	0	0	0	0
---		0	0	0	0	0	0	6	0	male	2	5.3	0	0	---		0			0		0	yes	0	0	0	0	0	0		---	0	0	0	0	0	0	0	0	0	0	0	0	1	0	0	0	0	0
---		0	0	0	0	0	0	36	0	female		11.8	0	1	no		0			0		0	no		0	0	0	0	0		---	0	0	0	0	0	0	0	0	0	0	0	0	0	0	0	0	0	0
more12.5	more12.5	0	0	0	0	0	0	30	0	male		9.6	0	0	yes		0			0		0	no		0	0	0	0	0		no	0	0	0	0	0	0	1	0	0	0	0	0	0	0	0	0	0	0
more12.5	more12.5	0	0	0	0	0	0	18	0	female		8.1	0	1	no		0			0		0	no		0	0	0	0	0		no	0	0	0	0	0	0	1	0	0	0	0	0	0	0	0	0	0	0
---		---	---	---	---	---	---	6	---	female	68	4	---	0	---	---	---	---	---	---	---	---	no	---	---	---	---	---	---	---	---	---	---	---	0	---	---	0	0	---	---	---	---	---	---	---	---	---	0
---		0	0	0	0	0	0	24	0	male		13.9	0	0	yes		0			0		0	no		0	0	0	0	0		---	0	0	0	0	0	0	0	0	0	0	0	0	0	0	0	0	0	0
---		0	0	1	0	0	0	13	0	male		10	0	0	yes	0	0			0		0	no	0	0	0	0	0	0		---	0	0	0	0	0	0	0	0	0	0	0	0	1	0	0	0	0	0
---		0	0	1	0	0	0	11	0	male		9.4	0	0	---	0	0			0		0	no		0	0	0	0	0		---	0	0	0	0	0	0	0	0	0	0	0	0	0	0	0	0	0	0
---		0	0	1	0	0	0	5	0	male		6.5	0	0	---	0	0			0		0	no		0	0	0	0	0		---	0	0	0	0	0	0	0	0	0	0	0	0	0	0	0	0	0	0
---		0	0	0	0	0	0	26	0	female		10.6	0	1	no		0			0		0	yes	0	0	0	0	0	0		---	0	0	0	0	0	0	0	0	0	0	0	0	0	0	0	0	0	0
---		0	0	0	0	0	0	48	0	male		14.5	0	0	yes		0			0		0	no	0	0	0	0	0	0		---	0	0	0	0	0	0	0	0	0	0	0	0	1	0	0	0	0	0
---		---	---	---	---	---	---	3	---	male	62	5	---	0	---	---	---	---	---	---	---	---	no	---	---	---	---	---	---	---	---	---	---	---	0	---	---	0	0	---	---	---	---	---	---	---	---	---	0
---		0	0	0	0	0	0	48	0	female		14.1	0	0	yes		0			0		0	yes	0	0	0	0	0	0		---	0	0	0	0	0	0	0	0	0	0	0	0	0	0	0	0	0	0
---		0	0	0	---	0	0	18	0	male		11	0	1	no		0			0		0	no		0	0	0	0	0		---	0	0	0	0	0	0	0	0	0	0	0	0	0	0	0	0	0	0
more12.5	more12.5	0	0	1	0	0	0	14	0	male		6.5	0	0	yes	0	0			0		0	no	0	0	0	0	0	0		no	0	0	0	0	0	0	1	0	0	0	0	0	0	0	0	0	0	0
---		0	0	1	0	0	0	24	0	male		14	0	1	no	0	0			0		0	no		0	0	0	0	0		---	0	0	0	0	0	0	0	0	0	0	0	0	0	0	0	0	0	0
more12.5	more12.5	0	0	0	0	0	0	18	0	female		8	0	1	no		0			0		0	no		0	0	0	0	0		no	0	0	0	0	0	0	1	0	0	0	0	0	0	0	0	0	0	0
---		0	0	0	0	0	0	20	0	female			0	1	no		0			0		0	no	0	0	0	0	0	0		---	0	0	0	0	0	0	0	0	0	0	0	0	0	0	0	0	0	0
---		0	0	0	0	0	0	30	0	female		13	0	0	yes		0			0		0	no	0	0	0	0	0	0		---	0	1	0	0	0	0	0	0	0	0	0	0	0	0	0	0	0	0
---		0	0	0	0	0	0	7	0	female		7	0	0	---		0			0		0	no		0	0	0	0	0		---	0	0	0	0	0	0	0	0	0	0	0	0	0	0	0	0	0	0
more12.5	more12.5	0	0	0	0	0	0	7	0	male		5	0	0	---		0			0		0	no	0	0	0	0	0	0		no	0	0	0	0	0	0	1	0	0	0	0	0	0	0	0	0	0	0
---		0	0	0	0	0	0	42	0	female		12	0	0	yes		0		0	0		0	no		0	0	0	0	0		---	0	0	0	0	0	0	0	0	0	0	0	0	0	0	0	0	0	0
---		0	0	0	0	0	1	54	0	male		15	0	0	yes		0		1	0		0	no		0	0	0	0	0		---	0	0	0	0	0	0	0	0	0	0	0	0	0	0	0	0	0	0
---		0	0	1	0	0	0	26	0	male		12	0	0	yes	0	0			0		0	no	0	0	0	0	0	0		---	0	0	0	0	0	0	0	0	0	0	0	0	0	0	0	0	0	0
more12.5	more12.5	0	0	1	0	0	0	7	0	female		5	0	0	---	0	0			0		0	no		0	0	0	0	0		no	0	0	0	0	0	0	1	0	0	0	0	0	0	0	0	0	0	0
---		0	0	1	0	0	0	11	0	female		7.1	0	0	---	0	0			0		0	no		0	0	0	0	0		---	0	0	0	0	0	0	0	0	0	0	0	0	0	0	0	0	0	0
---		0	0	1	0	0	0	30	0	female		10.7	0	0	yes	0	1			0		0	yes	0	0	0	0	0	0		---	0	0	0	0	0	0	0	0	0	0	0	0	0	0	0	0	0	0
more12.5	more12.5	0	0	1	0	0	0	29	0	male		10.1	0	0	yes	0	0			0		0	yes	0	0	0	0	0	0		no	0	0	0	0	0	0	1	0	0	0	0	0	0	0	0	0	0	0
more12.5	more12.5	0	0	0	0	0	0	16	0	male		7.9	0	0	yes		0			0		0	yes	0	0	0	0	0	0		no	0	0	0	0	0	0	1	0	0	0	0	0	0	0	0	0	0	0
---		0	0	1	0	0	0	13	0	male		9.9	0	0	yes	0	0			0		0	no	0	0	0	0	0	0		---	0	0	0	0	0	0	0	0	0	0	0	0	0	0	0	0	0	0
---		0	0	0	0	0	0	30	0	male		13.9	0	1	no		0			0		0	yes	0	0	0	0	0	0		---	0	0	0	0	0	0	0	0	0	0	0	0	1	0	0	0	0	0
---		0	0	0	0	0	0	48	0	male		15.4	0	1	no		0			0		0	no		0	0	0	0	0		---	0	0	0	0	0	0	0	0	0	0	0	0	0	0	0	0	0	0
---		0	0	0	0	0	0	48	0	female		15	0	0	yes		0			0		0	no		0	0	0	0	0		---	0	0	0	0	0	0	0	0	0	0	0	0	0	0	0	0	0	0
---		0	0	1	0	0	0	7	0	female		7	0	0	---	0	0			0		0	no		0	0	0	0	0		---	0	0	0	0	0	0	0	0	0	0	0	0	0	0	0	0	0	0
---		0	0	0	0	0	0	48	0	male		13	0	1	no		0			0		0	yes	0	0	0	0	0	0		---	0	0	0	0	0	0	0	0	0	0	0	0	0	0	0	0	0	0
---		0	0	0	0	0	0	2	0	male		6.3	0	0	---		0			0		0	yes	0	0	0	0	0	0		---	0	0	0	0	0	0	0	0	0	0	0	0	1	0	0	0	0	0
---		0	0	1	0	1	0	30	0	female		12	0	1	no	0	0		0	0	1	0	no	0	0	0	0	0	0		---	0	0	0	0	0	0	0	0	0	0	0	0	0	0	0	0	0	0
---		0	0	0	0	0	0	11	0	male		9	0	0	---		0			0		0	no		0	0	0	0	0		---	0	0	0	0	0	0	0	0	0	0	0	0	0	0	0	0	0	0
---		0	0	1	0	0	0	20	0	female		11	0	1	no	0	0		0	0	0	0	no	0	0	0	0	0	0		---	0	0	0	0	0	1	0	0	0	0	0	0	0	0	0	0	0	0
---		0	0	0	0	0	0	30	0	male		13	0	0	yes		0			0		0	no		0	0	0	0	0		---	0	0	0	0	0	0	0	0	0	0	0	0	0	0	0	0	0	0
---		0	0	0	0	0	0	16	0	male		11	0	1	no		0			0		0	no		0	0	0	0	0		---	0	0	0	0	0	0	0	0	0	0	0	0	0	0	0	0	0	0
---		0	0	0	0	0	0	36	0	female		22	0	0	yes		0			0		0	no		0	0	0	0	0		---	0	0	0	0	0	0	0	0	0	0	0	0	0	0	0	0	0	0
---		0	0	0	0	0	0	17	0	male		12	0	1	no		0			0		0	no		0	0	0	0	0		---	0	0	0	0	0	0	0	0	0	0	0	0	0	0	0	0	0	0
---		0	0	0	0	0	0	20	0	female		11	0	1	no		0			0		0	no		0	0	0	0	0		---	0	0	0	0	0	0	0	0	0	0	0	0	0	0	0	0	0	0
---		0	0	0	0	0	0	36	0	female		20	0	0	yes		0			0		0	no		0	0	0	0	0		---	0	0	0	0	0	0	0	0	0	0	0	0	0	0	0	0	0	0
---		0	0	0	0	0	0	48	0	male		22	0	0	yes		0			0		0	no		0	0	0	0	0		---	0	0	0	0	0	0	0	0	0	0	0	0	0	0	0	0	0	0
more12.5	more12.5	0	0	0	0	0	0	59	0	female		12.8	0	0	yes		0			0		0	no		0	0	0	0	0		no	0	0	0	0	0	0	1	0	0	0	0	0	0	0	0	0	0	0
more12.5	more12.5	0	0	0	0	0	0	25	0	male		8.8	0	1	no		0			0		0	no		0	0	0	0	0		no	0	0	0	0	0	0	1	0	0	0	0	0	0	0	0	0	1	0
---		0	0	0	0	0	0	18	0	female		9.7	0	1	no		0			0		0	no		0	0	0	0	0		---	0	0	0	0	0	0	0	0	0	0	0	0	0	0	0	0	0	0
---		0	0	0	0	0	0	30	0	male		10.9	0	0	yes		0			0		0	no		0	0	0	0	0		---	0	0	0	0	0	0	0	0	0	0	0	0	0	0	0	0	0	0
---		0	0	0	---	0	1	17	0	female		8.5	0	1	no		0		1	0		0	no		0	0	0	0	0		---	0	0	0	0	0	0	0	0	0	0	0	0	0	0	0	0	0	0
---		0	0	0	0	0	0	23	0	female		11	0	1	no		0			0		0	no		0	0	0	0	0		---	0	0	0	0	0	0	0	0	0	0	0	0	0	0	0	0	0	0
---		0	0	0	---	0	0	38	0	female		13	0	1	no		0			0		0	no		0	0	0	0	0		---	0	0	0	0	0	0	0	0	0	1	0	0	0	0	0	0	0	0
---		0	0	0	0	0	0	27	0	female		12.4	0	1	no		0			0		0	yes		0	0	0	0	0		---	0	0	0	0	0	0	0	0	0	0	0	0	0	0	0	0	0	0
---		0	0	1	---	0	0	10	0	male		8	0	0	---	0	0			0		0	no		0	0	0	0	0		---	0	0	0	0	0	0	0	0	0	0	0	0	0	0	0	0	0	0
---		0	0	1	0	0	0	54	0	male		13.8	0	1	no	0	0			0		0	no		0	0	0	0	0		---	0	0	0	0	0	0	0	0	0	0	0	0	0	0	0	0	0	0
---		0	0	0	0	0	0	34	0	male		12.9	0	0	yes		0			0		0	no	0	0	0	0	0	0		---	0	0	0	0	0	0	0	0	0	0	0	0	0	0	0	0	0	0
---		0	0	0	---	0	0	6	0	male	57	5.5	0	0	---		0			0		0	no		0	0	0	0	0		---	0	0	0	0	0	0	1	0	0	0	0	0	0	0	0	0	0	0
---		0	0	1	---	0	0	15	0	male		11	0	1	no	0	0			0		0	no		0	0	0	0	0		---	0	0	0	0	0	0	0	0	0	0	0	0	0	0	0	0	0	0
---		0	0	1	0	0	0	7	0	male		9.7	0	0	---	0	0			0		0	no		0	0	0	0	0		---	0	0	0	0	0	0	0	0	0	0	0	0	0	0	0	0	0	0
---		0	0	0	---	0	0	8	0	female		8	0	0	---		0			0		0	no	0	0	0	0	0	0		---	0	0	0	0	0	0	0	0	0	0	0	0	0	0	0	0	0	0
more12.5	more12.5	0	0	1	---	0	0	30	0	female		9.5	0	1	no	0	0			0		0	no		0	0	0	0	0		no	0	0	0	0	0	0	1	0	0	0	0	0	0	0	0	0	0	0
---		0	0	0	---	0	0	6	0	female		7	0	0	---		0			0		0	no		0	0	0	0	0		---	0	0	0	0	0	0	0	0	0	0	0	0	0	0	0	0	0	0
---		0	0	0	---	0	0	60	0	female		14	0	1	no		0			0		0	no		0	0	0	0	0		---	0	0	0	0	0	0	0	0	0	0	0	0	0	0	0	0	0	0
---		0	0	0	---	0	0	26	1	female		10	0	1	no		0			0		0	yes	0	0	0	0	0	0		---	0	0	0	0	0	0	0	0	0	0	0	0	0	0	0	0	0	0
---		0	0	0	---	0	0	18	0	male		10	0	1	no		0			0		0	no	0	0	0	0	0	0		---	0	0	0	0	0	0	0	0	0	0	0	0	0	0	0	0	0	0
---		0	0	1	0	0	0	6	0	female		7	0	0	---	0	0			0		0	no		0	0	0	0	0		---	0	0	0	0	0	0	0	0	0	0	0	0	0	0	0	0	0	0
less12.5	less12.5	0	0	0	0	0	0	12	0	male		5	0	1	no		0			0		0	yes		0	0	0	0	0		---	0	0	0	1	0	0	0	0	0	0	0	0	0	0	0	0	0	0
---		0	0	1	0	0	0	42	0	male		22	0	0	yes	0	0			0		0	no		0	0	0	0	0		---	0	0	0	0	0	0	0	0	0	0	0	0	0	0	0	0	0	0
---		0	0	1	0	0	0	30	0	male		17	0	0	yes	0	0			0		0	no		0	0	0	0	0		---	0	0	0	0	0	0	0	0	0	0	0	0	0	0	0	0	0	0
---		0	0	1	0	0	0	24	0	female		17	0	0	yes	0	0			0		0	no		0	0	0	0	0		---	0	0	0	0	0	0	0	0	0	0	0	0	0	0	0	0	0	0
---		0	0	0	0	0	0	3	0	female		5	0	0	---		0			0		0	no		0	0	0	0	0		---	0	0	0	0	0	0	0	0	0	0	0	0	0	0	0	0	0	0
---		0	0	1	0	0	0	18	0	female		17	0	1	no	0	0			0		0	no		0	0	0	0	0		---	0	0	0	0	0	0	0	0	0	0	0	0	0	0	0	0	0	0
---		0	0	0	0	0	0	24	0	female		17	0	1	no		0			0		0	no		0	0	0	0	0		---	0	0	0	0	0	0	0	0	0	0	0	0	0	0	0	0	0	0
---		0	0	1	0	0	0	42	0	female		24	0	0	yes	0	0			0		0	no		0	0	0	0	0		---	0	0	0	0	0	0	0	0	0	0	0	0	0	0	0	0	0	0
---		0	0	1	---	0	0	8	0	female		8.5	0	0	---	0	0			0		0	no		0	0	0	0	0		---	0	0	0	0	0	0	0	0	0	0	0	0	0	0	0	0	0	0
---		0	0	1	---	0	0	16	0	female		10	0	1	no	0	0			0		0	no	0	0	0	0	0	0		---	0	0	0	0	0	0	0	0	0	0	0	0	0	0	0	0	0	0
---		0	0	1	0	0	0	5	0	male		7.6	0	0	---	0	0			0		0	yes	0	0	0	0	0	0		---	0	0	0	0	0	0	0	0	0	0	0	0	0	0	0	0	0	0
---		0	0	0	---	0	0	15	0	male		9.5	0	1	no		0			0		1	no	0	0	0	0	0	0		---	0	0	0	0	0	0	0	0	0	0	0	0	0	0	0	0	0	0
---		0	0	1	0	0	0	7	0	female		6.8	0	0	---	0	0			0		0	yes	0	0	0	0	0	0		---	0	0	0	0	0	0	0	0	0	0	0	0	0	0	0	0	0	0
---		0	0	0	0	0	0	11	0	female		8.8	0	0	---		0			0		0	no		0	0	0	0	0		---	0	0	0	0	0	0	0	0	0	0	0	0	0	0	0	0	0	0
less12.5	less12.5	0	0	1	---	0	0	25	0	female		8	0	1	no	0	0			0		0	no		0	0	0	0	0		---	0	0	0	1	0	0	0	0	0	0	0	0	0	0	0	0	0	0
---		0	0	1	---	0	0	7	0	male		8.5	0	0	---	0	0			0		0	no		0	0	0	0	0		---	0	0	0	0	0	0	0	0	0	0	0	0	0	0	0	0	0	0
---		---	---	---	---	---	---	6	---	female	67	5	---	0	---	---	---	---	---	---	---	---	no	---	---	---	---	---	---	---	---	---	---	---	0	---	---	0	0	---	---	---	---	---	---	---	---	---	0
---		0	0	0	0	0	0	6	0	male		8	0	0	---		0			0		0	no		0	0	0	0	0		---	0	0	0	0	0	0	0	0	0	0	0	0	0	0	0	0	0	0
---		0	0	0	---	0	0	24	0	male		10	0	1	no		0			0		0	no		0	0	0	0	0		---	0	0	0	0	0	0	0	0	0	0	0	0	0	0	0	0	0	0
---		0	0	0	0	0	0	17	0	female		11	0	1	no		0			0		0	no		0	0	0	0	0		---	0	0	0	0	0	0	0	0	0	0	0	0	0	0	0	0	0	0
---		0	0	0	0	0	0	24	0	male		12.6	0	0	yes		0			0		0	yes	0	0	0	0	0	0		---	0	1	0	0	0	0	0	0	0	0	0	0	1	0	0	0	0	0
---		0	0	0	0	0	0	30	0	female		22	0	1	no		0			0		0	no	0	0	0	0	0	0		---	0	0	0	0	0	0	0	0	0	0	0	0	0	0	0	0	0	0
---		0	0	0	---	0	0	24	0	male		13	0	1	no		0	0		0		0	yes	0	0	0	0	0	0		---	0	0	0	0	0	0	0	0	0	0	0	0	0	0	0	0	0	0
---		0	0	1	0	0	0	29	0	male		17	0	0	yes	0	0			0		0	no		0	0	0	0	0		---	0	0	0	0	0	0	0	0	0	0	0	0	0	0	0	0	0	0
---		0	0	0	0	0	0	24	0	male		15	0	0	yes		0			0		0	yes	0	0	0	0	0	0		---	0	0	0	0	0	0	0	0	0	0	0	0	0	0	0	0	0	0
---		0	0	0	0	0	0	18	0	female		9.4	0	1	no		0			0		0	no	0	0	0	0	0	0		---	0	0	0	0	0	0	0	0	0	0	0	0	1	0	0	0	0	0
---		0	0	0	0	0	0	12	0	female		11	0	0	yes		0			0		0	no		0	0	0	0	0		---	0	0	0	0	0	0	0	0	0	0	0	0	0	0	0	0	0	0
---		0	0	0	0	0	0	36	1	female		11.3	0	1	no		0			0		0	no		0	0	0	0	0		---	0	0	0	0	0	0	0	0	0	0	0	0	0	0	0	0	0	0
---		0	0	1	0	1	0	12	0	female		12	0	1	no	0	0		0	0	1	0	no	0	0	0	0	0	0		---	0	0	0	0	0	0	0	0	0	0	0	0	0	0	0	0	0	0
---		0	0	0	0	0	0	2	0	male		5	0	0	---		0			0		0	yes	0	0	0	0	0	0		---	0	0	0	0	0	0	0	0	0	0	0	0	0	0	0	0	0	0
---		0	0	0	0	0	0	36	0	male		17	0	0	yes		0			0		0	no		0	0	0	0	0		---	0	0	0	0	0	0	0	0	0	0	0	0	0	0	0	0	0	0
more12.5	more12.5	0	0	1	0	0	0	18	0	female		6.8	0	1	no	0	0			0		0	no		0	0	0	0	0		no	0	0	0	0	0	0	1	0	0	0	0	0	0	0	0	0	0	0
---		0	0	0	0	0	0	36	0	male		22	0	0	yes		0			0		0	no	0	0	0	0	0	0		---	0	0	0	0	0	0	0	0	0	0	0	0	0	0	0	0	0	0
---		0	0	0	0	0	0	32	0	male		13.7	0	0	yes		0			0		0	no		0	0	0	0	0		---	0	0	0	0	0	0	0	0	0	0	0	0	0	0	0	0	0	0
---		0	0	0	0	0	0	17	0	female		11	0	0	yes	1	0			0		0	no		0	0	0	0	0		---	0	0	0	0	0	0	0	0	0	0	1	0	0	0	0	0	0	0
---		---	---	---	---	---	---	6	---	female	68	5	---	0	---	---	---	---	---	---	---	---	yes	---	---	---	---	---	---	---	---	---	---	---	0	---	---	0	0	---	---	---	---	---	---	---	---	---	0
---		0	0	0	0	0	0	17	0	female		9	0	1	no		0			0		0	no		0	0	0	0	0		---	0	0	0	0	1	0	0	0	0	0	0	0	0	0	0	0	0	0
---		0	0	1	0	0	0	6	0	female		6	0	0	---	0	0			0		0	no		0	0	0	0	0		---	0	0	0	0	0	0	0	0	0	0	0	0	0	0	0	0	0	0
---		0	0	0	---	0	0	3	0	female		5.5	0	0	---		0			0		0	no		0	0	0	0	0		---	0	0	0	0	0	0	0	0	0	0	0	0	0	0	0	0	0	0
---		0	0	0	---	0	0	14	0	male		9	0	1	no		0			0		0	no		0	0	0	0	0		---	0	0	0	0	0	0	0	0	0	0	0	0	0	0	0	0	0	0
---		0	0	1	---	0	0	18	0	male		11	0	1	no	0	0			0		0	no		0	0	0	0	0		---	0	0	0	0	0	0	0	0	1	0	0	0	0	0	0	0	0	0
---		0	0	0	---	0	0	12	0	female		7.5	0	0	yes		0			0		0	no	0	0	0	0	0	0		---	0	0	0	0	0	0	0	0	0	0	0	0	0	0	0	0	0	0
---		0	0	0	---	0	0	5	0	male		6.5	0	0	---		0			0		0	no		0	0	0	0	0		---	0	0	0	0	0	0	0	0	0	0	0	0	0	0	0	0	0	0
---		0	0	0	---	0	0	3	0	female	53	3.5	0	0	---		0			0		0	no		0	0	0	0	0		---	0	0	0	0	0	0	1	0	0	0	0	0	0	0	0	0	0	0
---		0	0	0	---	0	0	12	0	female		8.5	0	1	no		0			0		0	no		0	0	0	0	0		---	0	0	0	0	0	0	0	0	0	0	0	0	0	0	0	0	0	0
more12.5	more12.5	0	0	0	0	0	0	48	0	male		11.6	0	0	yes		0			0		0	no	0	0	0	0	0	0		no	0	0	0	0	0	0	1	0	0	0	0	0	0	0	0	0	0	0
---		0	0	0	---	0	0	9	0	male		12	0	0	---		0			0		0	no	0	0	0	0	0	0		---	0	0	0	0	0	0	0	0	0	1	0	0	0	0	0	0	0	0
more12.5	more12.5	0	0	0	0	0	0	24	0	male		9.2	0	0	yes		0			0		0	no		0	0	0	0	0		no	0	0	0	0	0	0	1	0	0	0	0	0	0	0	0	0	0	0
---		0	0	1	---	0	0	12	0	female		8.5	0	0	yes	0	0			0		0	no		0	0	0	0	0		---	0	0	0	0	0	0	0	0	0	0	0	0	0	0	0	0	0	0
---		0	0	1	---	1	0	18	0	male		11	0	1	no	0	0		0	0	1	0	no	0	0	0	0	0	0		---	0	0	0	0	0	0	0	0	1	0	0	0	0	0	0	0	0	0
more12.5	more12.5	0	0	1	0	0	0	30	0	female		9	0	1	no	0	0			0		0	no		0	0	0	0	0		no	0	0	0	0	0	0	1	0	1	0	0	0	0	0	0	0	0	0
---		0	0	0	0	0	0	26	0	female		10.3	0	1	no		0			0		0	no		0	0	0	0	0		---	0	0	0	0	0	0	0	0	0	0	0	0	0	0	0	0	0	0
---		0	0	0	0	0	0	54	0	male		14.1	0	0	yes		0			0		0	yes	0	0	0	0	0	0		---	0	0	0	0	0	0	0	0	0	0	0	0	1	0	0	0	0	0
---		0	0	1	0	0	0	14	0	male		8.6	0	1	no	0	0			0		0	no		0	0	0	0	0		---	0	0	0	0	0	0	0	0	0	0	0	0	0	0	0	0	0	0
more12.5	more12.5	0	0	0	0	0	0	54	0	female		12.8	0	0	yes		0			0		0	no		0	0	0	0	0		no	0	0	0	0	0	0	1	0	0	0	0	0	0	0	0	0	0	0
---		0	0	1	---	0	0	10	0	female		7.5	0	0	---	0	0			0		0	no		0	0	0	0	0		---	0	0	0	0	0	0	0	0	0	0	0	0	0	0	0	0	0	0
---		0	0	0	0	0	0	23	0	male		10.1	0	1	no		0			0		0	no		0	0	0	0	0		---	0	0	0	0	0	0	0	0	0	0	0	0	0	0	0	0	0	0
---		0	0	1	---	0	0	18	0	female		11.5	0	0	yes	0	0			0		0	no		0	0	0	0	0		---	0	0	0	0	0	0	0	0	0	0	0	0	0	0	0	0	0	0
---		0	0	0	0	0	0	8	0	male		8.6	0	0	---		0			0		0	no	0	0	0	0	0	0		---	0	0	0	0	0	0	0	0	0	0	0	0	1	0	0	0	0	0
---		0	0	0	---	0	0	24	0	male		12	0	1	no		0			0		0	no		0	0	0	0	0		---	0	0	0	0	0	0	0	0	1	0	0	0	0	0	0	0	0	0
more12.5	more12.5	0	0	0	0	0	0	20	0	male		7.8	0	1	no		0			0		0	no		0	0	0	0	0		no	0	0	0	0	0	0	1	0	0	0	0	0	0	0	0	0	0	0
---		0	0	0	0	0	0	14	0	female		11	0	1	no		0			0		0	no		0	0	0	0	0		---	0	0	0	0	0	0	0	0	0	0	0	0	0	0	0	0	0	0
---		0	0	0	0	0	0	24	0	female		15	0	0	yes		0			0		0	no		0	0	0	0	0		---	0	0	0	0	0	0	0	0	0	0	0	0	0	0	0	0	0	0
---		0	0	1	0	0	0	18	0	male		9	0	1	no	0	0		0	0		0	no		0	0	0	0	0		---	0	0	0	0	0	0	0	0	0	0	0	0	0	0	0	0	0	0
---		0	0	1	0	0	0	12	0	female		9	0	1	no	0	0			0		0	no		0	0	0	0	0		---	0	0	0	0	0	0	0	0	0	0	0	0	0	0	0	0	0	0
---		0	0	0	0	0	0	12	0	male		9	0	1	no		0			0		0	no	0	0	0	0	0	0		---	0	0	0	0	0	0	0	0	0	0	0	0	0	0	0	0	0	0
---		0	0	0	0	0	0	36	0	female		17	0	0	yes		0			0		0	no		0	0	0	0	0		---	0	0	0	0	0	0	0	0	0	0	0	0	0	0	0	0	0	0
---		0	0	0	0	0	0	3	0	male	164	5	0	0	---		0		0	0		0	no		0	0	0	0	0		---	0	0	0	0	0	0	0	0	0	0	0	0	0	0	0	0	0	0
---		0	0	0	0	0	0	16	0	female		15	0	1	no		0			0		0	no		0	0	0	0	0		---	0	0	0	0	0	0	0	0	0	0	0	0	0	0	0	0	0	0
more12.5	more12.5	0	0	1	0	0	0	9	0	female		6	0	0	---	0	0			0		0	no		0	0	0	0	0		no	0	0	0	0	0	0	1	0	0	0	0	0	0	0	0	0	0	0
---		0	0	1	0	0	0	4	0	male			0	0	---	0	0			0		0	no		0	0	0	0	0		---	0	0	0	0	0	0	0	0	0	0	0	0	0	0	0	0	0	0
---		0	0	1	0	0	0	36	0	male		22	0	0	yes	0	0			0		0	yes		0	0	0	0	0		---	0	0	0	0	0	0	0	0	0	0	0	0	0	0	0	0	0	0
---		0	0	0	---	0	0	15	0	female		9	0	1	no		0			0		0	yes	0	0	0	0	0	0		---	0	0	0	0	0	0	0	0	0	0	0	0	0	0	0	0	0	0
---		0	0	1	---	0	0	3	0	female		5.5	0	0	---	0	0			0		0	no		0	0	0	0	0		---	0	0	0	0	0	0	0	0	0	0	0	0	0	0	0	0	0	0
---		0	0	1	---	0	0	8	0	male		8	0	0	---	0	0			0		0	no		0	0	0	0	0		---	0	0	0	0	0	0	0	0	0	0	0	0	0	0	0	0	0	0
less11.5	less11.5	---	---	---	---	---	---	8	---	female		6	---	0	---	---	---	---	---	---	---	---	no	---	---	---	---	---	---	---	---	---	---	---	0	---	---	0	0	---	---	---	---	---	---	---	---	---	0
---		0	0	0	---	0	0	18	0	male		10	0	1	no		0			0		0	no		0	0	0	0	0		---	0	0	0	0	0	0	0	0	0	0	0	0	0	0	0	0	0	0
---		0	0	1	---	0	0	18	0	female		9	0	1	no	0	0			0		0	no		0	0	0	0	0		---	0	0	0	0	0	0	0	0	0	0	0	0	0	0	0	0	0	0
less11.5	less11.5	---	---	---	---	---	---	8	---	female		6	---	0	---	---	---	---	---	---	---	---	yes	---	---	---	---	---	---	---	---	---	---	---	0	---	---	0	0	---	---	---	---	---	---	---	---	---	0
more12.5	more12.5	0	0	0	---	0	0	48	0	female	98	12	0	1	no		0			0		0	yes	0	0	0	0	0	0		yes	0	0	0	1	0	0	0	0	1	0	0	0	0	0	0	0	0	0
---		0	0	0	0	0	0	7	0	male		9.2	0	0	---		0			0		0	no	0	0	0	0	0	0		---	0	0	0	0	0	0	0	0	0	0	0	0	1	0	0	0	0	0
---		0	0	0	---	0	0	24	0	male		12	0	1	no		0			0		0	yes	0	0	0	0	0	0		---	0	0	0	0	0	0	0	0	0	0	0	0	0	0	0	0	0	0
---		0	0	0	0	0	0	54	0	female		14.5	0	1	no		0			0		0	yes		0	0	0	0	0		---	0	0	0	0	0	0	0	0	0	0	0	0	0	0	0	0	0	0
---		0	0	0	0	0	0	42	0	male		15.1	0	0	yes		0			0		0	no		0	0	0	0	0		---	0	0	0	0	0	0	0	0	0	0	0	0	0	0	0	0	0	0
---		0	0	0	0	0	0	59	0	female		14.8	0	0	yes		0			0		0	no		0	0	0	0	0		---	0	0	0	0	0	0	0	0	0	0	0	0	0	0	0	0	0	0
more12.5	more12.5	0	0	0	---	0	0	48	0	male	80	12	0	1	no		0	0		0		0	no	0	0	0	0	0	0		yes	0	0	0	0	0	0	1	0	0	0	0	0	0	0	0	0	0	0
---		0	0	0	0	0	0	19	0	male		10.5	0	1	no		0			0		0	no		0	0	0	0	0		---	0	0	0	0	0	0	0	0	0	0	0	0	0	0	0	0	0	0
---		0	0	0	0	0	0	24	0	male		11.2	0	0	yes		0			0		0	no		0	0	0	0	0		---	0	0	0	0	0	0	0	0	0	0	0	0	0	0	0	0	0	0
---		0	0	0	0	0	0	7	0	male		7.7	0	0	---		0			0		0	no		0	0	0	0	0		---	0	0	0	0	0	0	0	0	0	0	0	0	0	0	0	0	0	0
more12.5	more12.5	0	0	1	---	0	0	8	0	female		6	0	0	---	0	0			0		0	no		0	0	0	0	0		no	0	0	0	0	0	0	1	0	0	0	0	0	0	0	0	0	0	0
---		0	0	0	---	0	0	36	0	female		11	0	1	no		0			0		0	no		0	0	0	1	0		---	0	0	0	0	0	0	0	0	0	0	0	0	0	0	0	0	0	0
more12.5	more12.5	0	0	0	---	0	0	54	0	male		13	0	0	yes		0			0		0	no		0	0	0	0	0		no	0	0	0	0	0	0	1	0	0	0	0	0	0	0	0	0	1	0
---		0	0	0	0	0	0	18	0	male		22	0	1	no		0			0		0	no		0	0	0	0	0		---	0	0	0	0	0	0	0	0	0	0	0	0	0	0	0	0	0	0
more12.5	more12.5	0	0	1	0	0	0	9	0	male	71	7	0	0	---	0	0			0		0	no	0	0	0	0	0	0		yes	0	0	0	1	0	0	0	0	0	0	0	0	0	0	0	0	0	0
---		0	0	0	0	0	0	36	0	male		22	0	0	yes		0			0		0	yes		0	0	0	0	0		---	0	0	0	0	0	0	0	0	0	0	0	0	0	0	0	0	0	0
---		0	0	0	0	0	0	29	0	male		15	0	1	no		0			0		0	yes	0	0	0	0	0	0		---	0	0	0	0	0	0	0	0	0	0	0	0	0	0	0	0	0	0
---		---	---	---	---	---	---	5	---	male	62	5	---	0	---	---	---	---	---	---	---	---	yes	---	---	---	---	---	---	---	---	---	---	---	0	---	---	0	0	---	---	---	---	---	---	---	---	---	0
---		---	---	---	---	---	---	5	---	male	62	5	---	0	---	---	---	---	---	---	---	---	yes	---	---	---	---	---	---	---	---	---	---	---	0	---	---	0	0	---	---	---	---	---	---	---	---	---	0
---		0	0	0	0	0	0	24	0	female		11	0	0	yes		0			0		0	no	0	0	0	0	0	0		---	0	0	0	0	0	0	0	0	0	0	0	0	0	0	0	0	0	0
---		0	0	1	0	0	0	12	0	female		10	0	1	no	0	0			0		0	no		0	0	0	0	0		---	0	0	0	0	0	0	0	0	0	0	0	0	0	0	0	0	0	0
---		0	0	1	0	0	0	5	0	male	62	6	0	0	---	0	0			0		0	no		0	0	0	0	0		---	0	0	0	0	0	0	1	0	0	0	0	0	0	0	0	0	0	0
---		0	0	0	---	0	0	3	0	male		7	0	0	---		0			0		0	no	0	0	0	0	0	0		---	0	0	0	0	0	0	0	0	0	0	0	0	0	0	0	0	0	0
---		0	0	0	---	0	0	12	0	male		8	0	1	no		0			0		0	no	0	0	0	0	0	0		---	0	0	0	0	0	0	0	0	0	0	0	0	0	0	0	0	0	0
more12.5	more12.5	0	0	1	---	0	0	18	0	male		8	0	1	no	0	0			0		0	no		0	0	0	0	0		no	0	0	0	0	0	0	1	0	0	0	0	0	0	0	0	0	0	0
---		0	0	0	---	0	0	12	0	male		8.5	0	1	no		0			0		0	no	0	0	0	0	0	0		---	0	0	0	0	0	0	0	0	0	0	0	0	0	0	0	0	0	0
---		0	0	1	---	0	0	18	0	male		9	0	1	no	0	1			0		0	no		0	0	0	0	0		---	0	0	0	0	0	0	0	0	0	0	0	0	0	0	0	0	0	0
less11.5	less11.5	---	---	---	---	---	---	15	---	male		5.6	---	0	yes	---	---	---	---	---	---	---	yes	---	---	---	---	---	---	---	---	---	---	---	0	---	---	0	0	---	---	---	---	---	---	---	---	---	1
---		0	0	0	---	0	0	36	0	female		13	0	1	no		0			0		0	no		0	0	0	0	0		---	0	0	0	0	0	0	0	0	1	0	0	0	0	0	0	0	0	0
less12.5	less12.5	0	0	1	---	0	0	14	0	female		6	0	1	no	0	0			0		0	no		0	0	0	0	0		---	0	0	0	1	0	0	0	0	0	0	0	0	0	0	0	0	0	0
---		0	1	0	---	0	0	30	0	male		12.5	0	1	no	0	0			0		0	no	0	0	0	0	0	0		---	0	0	0	0	0	0	0	0	0	0	0	0	0	0	0	0	0	0
---		0	0	0	0	0	0	7	0	male		7.4	0	0	---	1	0			0		0	yes	0	0	0	0	0	0		---	0	0	0	0	0	0	0	0	0	0	1	0	0	0	0	0	0	0
---		0	0	0	---	0	0	6	0	female		7	0	0	---		0			0		0	yes	0	0	0	0	0	0		---	0	0	0	0	0	0	0	0	0	0	0	0	0	0	0	0	0	0
more12.5	more12.5	0	0	1	0	0	0	48	0	male		11.5	0	1	no	0	0			0		0	no		0	0	0	0	0		no	0	0	0	0	0	0	1	0	0	0	0	0	0	0	0	0	0	0
---		0	0	0	---	0	0	8	0	male		8	0	0	---		0			0		0	no	0	0	0	0	0	0		---	0	0	0	0	0	0	0	0	0	0	0	0	0	0	0	0	0	0
---		0	0	1	---	0	0	36	0	male		13	0	1	no	0	0			0		0	no		0	0	0	0	0		---	0	0	0	0	0	0	0	0	0	0	0	0	0	0	0	0	0	0
---		0	0	0	0	0	0	36	0	male		22	0	0	yes		0			0		0	yes		0	0	0	0	0		---	0	0	0	0	0	0	0	0	0	0	0	0	0	0	0	0	0	0
more12.5	more12.5	0	0	0	0	0	0	30	0	male		10.2	0	1	no		0			0		0	no		0	0	0	0	0		no	0	0	0	0	0	0	1	0	0	0	0	0	0	0	0	0	0	0
---		0	0	1	0	0	0	17	0	female		15	0	0	yes	0	0			0		0	yes		0	0	0	0	0		---	0	0	0	0	0	0	0	0	0	0	0	0	0	0	0	0	0	0
less12.5	less12.5	0	0	0	0	0	0	9	0	female		5.5	0	0	---		0			0		0	no		0	0	0	0	0		---	0	0	0	1	0	0	0	0	0	0	0	0	0	0	0	0	0	0
---		0	0	0	---	0	0	30	0	male		13.5	0	1	no		0	0		0		0	yes	0	0	0	0	0	0		---	0	0	0	0	0	0	0	0	0	0	0	0	0	0	0	0	0	0
---		0	0	0	0	0	0	36	0	male		24	0	0	yes		0			0		0	yes		0	0	0	0	0		---	0	0	0	0	0	0	0	0	0	0	0	0	0	0	0	0	0	0
more12.5	more12.5	0	0	0	0	0	0	9	0	male		7	0	0	---		0			0		0	no		0	0	0	0	0		no	0	0	0	0	0	0	1	0	0	0	0	0	0	0	0	0	0	0
---		0	0	0	0	0	0	5	0	female		7	0	0	---		0			0		0	yes		0	0	0	0	0		---	0	0	0	0	0	0	0	0	0	0	0	0	0	0	0	0	0	0
---		0	1	0	---	0	0	24	0	female		10.5	0	1	no	0	0			0		0	no		0	0	0	0	0		---	0	0	0	0	0	0	0	0	0	0	0	0	0	0	0	0	0	0
more12.5	more12.5	0	0	0	0	0	0	10	0	male		7.4	0	0	---		0			0		0	no	0	0	0	0	0	0		no	0	0	0	0	0	0	1	0	0	0	0	0	1	0	0	0	0	0
---		0	0	0	0	0	0	12	0	female		10	0	1	no		0			0		0	yes	0	0	0	0	0	0		---	0	0	0	0	0	0	0	0	0	0	0	0	0	0	0	0	0	0
---		0	0	0	---	0	0	10	0	male		10	0	0	---		0			0		0	yes	0	0	0	0	0	0		---	0	0	0	0	0	0	0	0	1	0	0	0	0	0	0	0	0	0
---		0	0	0	0	0	0	4	0	male		6.6	0	0	---		0			0		0	no		0	0	0	0	0		---	0	0	0	0	0	0	0	0	0	0	0	0	0	0	0	0	0	0
---		0	0	1	0	0	0	4	0	female		8	0	0	---	0	0			0		0	no		0	0	0	0	0		---	0	0	0	0	0	0	0	0	0	0	0	0	0	0	0	0	0	0
less11.5	less11.5	---	---	---	---	---	---	18	---	female		4.9	---	1	no	---	---	---	---	---	---	---	yes	---	---	---	---	---	---	---	---	---	---	---	0	---	---	0	0	---	---	---	---	---	---	---	---	---	1
---		0	0	1	0	0	0	12	0	female		8.6	0	1	no	0	0			0		0	no		0	0	0	0	0		---	0	0	0	0	0	0	0	0	0	0	0	0	0	0	0	0	0	0
more12.5	more12.5	0	0	1	0	0	0	27	0	female		9.1	0	1	no	0	0			0		0	no		0	0	0	0	0		no	0	0	0	0	0	0	1	0	0	0	0	0	0	0	0	0	0	0
---		0	0	0	---	0	1	4	0	male		6	0	0	---		0		1	0		0	yes	0	0	0	0	0	0		---	0	0	0	0	0	0	0	0	0	0	0	0	0	0	0	0	0	0
---		0	1	0	---	0	0	24	0	male		13	0	1	no	0	1			0		0	yes	0	0	0	0	0	0		---	0	0	0	0	0	0	0	0	0	0	0	0	0	0	0	0	0	0
---		0	0	1	1	0	0	11	0	male		9	0	0	---	0	0		0	0	1	0	no	0	0	0	0	0	0		---	0	0	0	0	0	0	0	0	0	0	0	0	0	0	0	0	0	0
---		0	0	0	0	0	0	33	0	male		13.9	0	0	yes		0			0		0	no		0	0	0	0	0		---	0	0	0	0	0	0	0	0	0	0	0	0	0	0	0	0	0	0
---		0	0	0	0	0	0	26	0	female		10	0	1	no		0			0		0	no		0	0	0	0	0		---	0	0	0	0	0	0	0	0	0	0	0	0	0	0	0	0	0	0
---		0	0	0	0	0	0	30	0	male		11.1	0	0	yes		0			0		0	no		0	0	0	0	0		---	0	0	0	0	0	0	0	0	0	0	0	0	0	0	0	0	0	0
---		0	0	1	0	0	0	27	0	female		10.4	0	1	no	0	0			0		0	no		0	0	0	0	0		---	0	0	0	0	0	0	0	0	0	0	0	0	0	0	0	0	0	0
---		0	0	0	0	0	0	8	0	female		7.2	0	0	---		0			0		0	no		0	0	0	0	0		---	0	0	0	0	0	0	0	0	0	0	0	0	0	0	0	0	0	0
---		0	0	1	0	0	0	18	0	female		9.4	0	1	no	0	0			0		0	no		0	0	0	0	0		---	0	0	0	0	0	0	0	0	0	0	0	0	0	0	0	0	0	0
---		0	0	1	0	0	0	6	0	male		7	0	0	---	0	0			0		0	yes	0	0	0	0	0	0		---	0	0	0	0	0	0	0	0	0	0	0	0	1	0	0	0	0	0
more12.5	more12.5	0	0	0	0	0	0	48	0	male		12.7	0	1	no		0			0		0	yes	0	0	0	0	0	0		no	0	0	0	0	0	0	1	0	0	0	0	0	1	0	0	0	0	0
more12.5	more12.5	0	0	0	0	0	0	24	0	female		8.3	0	1	no		0			0		0	yes	0	0	0	0	0	0		no	0	0	0	0	0	0	1	0	0	0	0	0	0	0	0	0	0	0
---		0	0	0	---	0	0	6	0	male	60	6	0	0	---		0			0		0	yes	0	0	0	0	0	0		---	0	0	0	0	0	0	1	0	0	0	0	0	0	0	0	0	0	0
---		0	0	0	---	0	0	42	0	male		17	0	1	no		0			0		0	yes	0	0	0	0	0	0		---	0	0	0	0	0	0	0	0	0	0	0	0	0	0	0	0	0	0
more12.5	more12.5	0	0	1	---	0	0	36	0	female	81	8.5	0	1	no	0	1			0		0	no		0	0	0	0	0		yes	0	0	0	1	0	0	0	0	0	0	0	0	0	0	0	0	0	0
---		0	0	0	---	0	0	10	0	female		9.5	0	0	---		0			0		0	no		0	0	0	0	0		---	0	0	0	0	0	0	0	0	0	0	0	0	0	0	0	0	0	0
---		0	0	0	---	0	0	3	0	male		6.5	0	0	---		0			0		0	no		0	0	0	0	0		---	0	0	0	0	0	0	0	0	0	0	0	0	0	0	0	0	0	0
---		0	0	0	---	0	0	16	0	male		11	0	1	no		0			0		0	no		0	0	0	0	0		---	0	0	0	0	0	0	0	0	0	0	0	0	0	0	0	0	0	0
less12.5	less12.5	0	1	0	---	0	0	12	0	female		7	0	1	no	0	0			0		0	yes	0	0	0	0	0	0		---	0	0	0	1	0	0	0	0	0	0	0	0	0	0	0	0	0	0
---		0	0	0	---	0	0	16	0	female		9.5	0	1	no		0			0		0	no		0	0	0	0	0		---	0	0	0	0	0	0	0	0	0	0	0	0	0	0	0	0	0	0
---		---	---	---	---	---	---	36	---	male			---	0	---	---	---	---	---	---	---	---	---	---	---	---	---	---	---	---	---	---	---	---	0	---	---	0	0	---	---	---	---	---	---	---	---	---	0
---		0	0	1	---	0	0	4	0	male		6.5	0	0	---	0	1			0		0	no		0	0	0	0	0		---	0	0	0	0	0	0	0	0	0	0	0	0	0	0	0	0	0	0
---		0	0	1	0	0	0	7	0	female		6.3	0	0	---	0	0			0		0	no		0	0	0	0	0		---	0	0	0	0	0	0	0	0	0	0	0	0	0	0	0	0	0	0
---		0	0	0	0	0	0	12	0	male		8	0	0	yes		0			0		0	no		0	0	0	0	0		---	0	0	0	0	0	0	0	0	0	0	0	0	0	0	0	0	0	0
---		0	0	0	0	0	0	5	0	male	48	5.5	0	0	---		0			0		0	no		0	0	0	0	0		---	0	0	0	0	0	0	1	0	0	0	0	0	0	0	0	0	0	0
---		0	0	0	0	0	0	12	0	female		7.3	0	0	yes		0			0		0	no	0	0	0	0	0	0		---	0	0	0	0	0	0	0	0	0	0	0	0	0	0	0	0	0	0
---		0	0	1	0	0	0	30	0	female		14	0	0	yes	0	0		0	0		0	no		0	0	0	0	0		---	0	0	0	0	0	0	0	0	0	0	0	0	0	0	0	0	0	0
---		0	1	0	0	0	0	29	0	female		15	0	1	no	0	0			0		0	no		0	0	0	0	0		---	0	0	0	0	0	0	0	0	0	0	0	0	0	0	0	0	0	0
---		0	0	0	0	0	0	7	0	female		15.5	0	0	---		0			0		0	no		0	0	0	0	0		---	0	0	0	0	0	0	0	0	0	1	0	0	0	0	0	0	0	0
---		0	1	0	0	0	0	18	0	female		11	0	0	yes	0	0			0		0	no		0	0	0	0	0		---	0	0	0	0	0	0	0	0	0	0	0	0	0	0	0	0	0	0
---		0	0	0	0	0	0	12	0	male		8.5	0	0	yes		0			0		0	no		0	0	0	0	0		---	0	0	0	0	0	0	0	0	0	1	0	0	0	0	0	0	0	0
---		0	0	0	0	0	0	17	0	male		15.5	0	0	yes		0			0		0	no		0	0	0	0	0		---	0	0	0	0	0	0	0	0	0	1	0	0	0	0	0	0	0	0
---		0	0	1	0	0	0	53	0	female		30	0	0	yes	0	0			0		0	no		0	0	0	0	0		---	0	0	0	0	0	0	0	0	0	0	0	0	0	0	0	0	0	0
---		0	0	0	0	0	0	30	0	male		18	0	1	no		0			0		0	no		0	0	0	0	0		---	0	0	0	0	0	0	0	0	0	1	0	0	0	0	0	0	0	0
---		0	0	0	0	0	0	29	0	female		17.5	0	0	yes		0			0		0	no		0	0	0	0	0		---	0	0	0	0	0	0	0	0	0	0	0	0	0	0	0	0	0	0
---		0	0	0	0	0	0	30	0	male		15.5	0	1	no		0			0		0	yes		0	0	0	0	0		---	0	0	0	0	0	0	0	0	0	0	0	0	0	0	0	0	0	0
---		0	0	0	0	0	0	36	0	female		25	0	1	no		0			0		0	no		1	0	0	0	0		---	0	0	0	0	0	0	0	0	0	0	0	0	0	0	0	0	0	0
less12.5	less12.5	0	1	0	---	0	0	18	0	female		6	0	1	no	0	0			0		0	yes	0	0	0	0	0	0		---	0	0	0	1	0	0	0	0	1	0	0	0	0	0	0	0	0	0
---		0	0	1	---	0	0	18	0	male		9	0	1	no	0	0			0		0	no		0	0	0	0	0		---	0	0	0	0	0	0	0	0	0	0	0	0	0	0	0	0	0	0
---		0	0	0	0	0	0	19	0	female		9.8	0	0	yes		0			0		0	no	0	0	0	0	0	0		---	0	0	0	0	0	0	0	0	0	0	0	0	0	0	0	0	0	0
---		0	0	1	---	0	0	36	0	male		12	0	0	yes	0	1			0		0	no		0	0	0	0	0		---	0	0	0	0	0	0	0	0	0	0	0	0	0	0	0	0	0	0
---		0	0	0	0	0	0	38	0	male		12	0	1	no		0			0		0	no		0	0	0	0	0		---	0	0	0	0	0	0	0	0	0	0	0	0	0	0	0	0	0	0
---		0	0	0	0	0	0	14	0	male		8.9	0	1	no		0			0		0	no	0	0	0	0	0	0		---	0	0	0	0	0	0	0	0	0	0	0	0	0	0	0	0	0	0
---		0	0	0	---	0	0	12	0	male		9	0	1	no		0			0		0	yes	0	0	0	0	0	0		---	0	0	0	0	0	0	0	0	0	0	0	0	0	0	0	0	0	0
---		0	0	0	0	0	0	5	0	female		6.2	0	0	---		0			0		0	no		0	0	0	0	0		---	0	0	0	0	0	0	0	0	0	0	0	0	0	0	0	0	0	0
---		0	0	1	0	0	0	3	0	female		6	0	0	---	0	0			0		0	no		0	0	0	0	0		---	0	0	0	0	0	0	0	0	0	0	0	0	0	0	0	0	0	0
---		0	0	0	0	0	0	5	0	male	2	5.8	0	0	---		0			0		0	yes	0	0	0	0	0	0		---	0	0	0	0	0	0	0	0	0	0	0	0	1	0	0	0	0	0
---		0	0	0	0	0	0	48	0	female		12.9	0	1	no		0			0		0	yes	0	0	0	0	0	0		---	0	0	0	0	0	0	0	0	0	0	0	0	0	0	0	0	0	0
---		0	0	1	0	0	0	4	0	female		6.3	0	0	---	0	0			0		0	no		0	0	0	0	0		---	0	0	0	0	0	0	0	0	0	0	0	0	0	0	0	0	0	0
---		0	0	1	0	0	0	27	0	male		10.5	0	0	yes	0	0			0		0	no		0	0	0	0	0		---	0	0	0	0	0	0	0	0	0	0	0	0	0	0	0	0	0	0
more12.5	more12.5	0	0	0	---	0	1	7	0	female		6	0	0	---		0		1	0		0	yes	0	0	0	0	0	0		no	0	0	0	0	0	0	1	0	0	0	0	0	0	0	0	0	0	0
---		0	0	1	0	0	0	38	0	male		12	0	0	yes	0	0			0		0	no		0	0	0	0	0		---	0	0	0	0	0	0	0	0	0	0	0	0	0	0	0	0	0	0
---		0	0	0	---	0	0	7	0	female		8	0	0	---		0			0		0	no	0	0	0	0	0	0		---	0	0	0	0	0	0	0	0	0	0	0	0	0	0	0	0	0	0
---		---	---	---	---	---	---	6	---	male	62	5	---	0	---	---	---	---	---	---	---	---	no	---	---	---	---	---	---	---	---	---	---	---	0	---	---	0	0	---	---	---	---	---	---	---	---	---	0
---		0	0	0	---	0	0	2	0	female		5	0	0	---		0			0		0	no	0	0	0	0	0	0		---	0	0	0	0	0	0	0	0	0	0	0	0	0	0	0	0	0	0
more12.5	more12.5	0	0	0	---	0	0	18	0	female	70	6.5	0	1	no		0			0		0	no		0	0	0	0	0		yes	0	0	0	1	0	0	0	0	0	0	0	0	0	0	0	0	0	0
less12.5	less12.5	0	0	0	---	0	0	13	0	male		7.5	0	1	no		0			0		0	yes	0	0	0	0	0	0		---	0	0	0	1	0	0	0	0	0	0	0	0	0	0	0	0	0	0
---		0	0	0	0	0	0	17	0	male		17	0	1	no		0			0		0	no		0	0	0	0	0		---	0	0	0	0	0	0	0	0	0	0	0	0	0	0	0	0	0	0
---		---	---	---	---	---	---	6	---	male	62	5	---	0	---	---	---	---	---	---	---	---	no	---	---	---	---	---	---	---	---	---	---	---	0	---	---	0	0	---	---	---	---	---	---	---	---	---	0
---		0	0	0	0	0	0	48	0	female		25	0	0	yes		0			0		0	no		0	0	0	0	0		---	0	0	0	0	0	0	0	0	0	0	0	0	0	0	0	0	0	0
---		0	0	0	0	0	0	12	0	female		10	0	1	no		0			0		0	no	0	0	0	0	0	0		---	0	0	0	0	0	0	0	0	0	0	0	0	0	0	0	0	0	0
---		0	0	1	0	0	0	6	0	male		7	0	0	---	0	0			0		0	no		0	0	0	0	0		---	0	0	0	0	0	0	0	0	0	0	0	0	0	0	0	0	0	0
---		0	0	1	0	0	0	24	0	female		15	0	0	yes	0	0			0		0	no		0	0	0	0	0		---	0	0	0	0	0	0	0	0	0	0	0	0	0	0	0	0	0	0
---		0	0	0	0	0	0	20	0	female		15	0	1	no		0			0		0	no		0	0	0	0	0		---	0	0	0	0	0	0	0	0	0	0	0	0	0	0	0	0	0	0
---		0	0	1	0	0	0	12	0	female		10	0	1	no	0	0			0		0	no		0	0	0	0	0		---	0	0	0	0	0	0	0	0	0	0	0	0	0	0	0	0	0	0
---		0	0	0	0	0	0	6	0	male	62	6	0	0	---		0			0		0	yes		0	0	0	0	0		---	0	0	0	0	0	0	1	0	0	0	0	0	0	0	0	0	0	0
---		0	0	0	0	0	0	12	0	male		10	0	1	no		0			0		0	no		0	0	0	0	0		---	0	0	0	0	0	0	0	0	0	0	0	0	0	0	0	0	0	0
more12.5	more12.5	0	0	0	0	0	0	41	0	male		9	0	1	no		0			0		0	no		0	0	0	0	0		no	0	0	0	0	0	0	1	0	0	0	0	0	0	0	0	0	0	0
---		0	0	0	0	0	0	12	0	male		11	0	1	no	1	0			0		0	no		0	0	0	0	0		---	0	0	0	0	0	0	0	0	0	0	1	0	0	0	0	0	0	0
---		0	0	0	0	0	0	2	0	male		5	0	0	---		0			0		0	no		0	0	0	0	0		---	0	0	0	0	0	0	0	0	0	0	0	0	0	0	0	0	0	0
---		0	0	0	---	0	0	3	0	female		5	0	0	---		0			0		0	yes	0	0	0	0	0	0		---	0	0	0	0	0	0	0	0	0	0	0	0	0	0	0	0	0	0
---		0	0	1	0	0	0	10	0	male		8	0	0	---	0	0			0		0	yes	0	0	0	0	0	0		---	0	0	0	0	0	0	0	0	0	0	0	0	0	0	0	0	0	0
---		0	0	0	---	0	0	15	0	female		9	0	1	no	1	0			0		0	no		0	0	0	0	0		---	0	0	0	0	0	0	0	0	0	0	1	0	0	0	0	0	0	0
---		0	0	0	0	0	0	48	0	male		12800	0	0	yes		0			0		0	no		0	0	0	0	0		---	0	0	0	0	0	0	0	0	0	1	0	0	0	0	0	0	0	0
---		0	0	1	0	0	0	24	0	male		15	0	0	yes	0	0			0		0	no	0	0	0	0	0	0		---	0	0	0	0	0	0	0	0	0	0	0	0	0	0	0	0	0	0
---		0	0	0	0	0	0	36	0	female		11.7	0	0	yes		0			0		0	yes	0	0	0	0	0	0		---	0	0	0	0	0	0	0	0	0	0	0	0	0	0	0	0	0	0
---		0	0	1	---	0	0	24	0	male		12	0	1	no	0	0			0		0	no		0	0	0	0	0		---	0	0	0	0	0	0	0	0	0	0	0	0	0	0	0	0	0	0
---		0	0	0	0	0	0	35	0	male		13.2	0	0	yes		0			0		0	no		0	0	0	0	0		---	0	0	0	0	0	0	0	0	0	0	0	0	0	0	0	0	0	0
---		0	0	0	0	0	0	29	0	male		15	0	1	no		0			0		0	no		0	0	0	0	0		---	0	0	0	0	0	0	0	0	0	0	0	0	0	0	0	0	0	0
---		0	0	0	---	0	0	24	1	male		12	0	1	no		0	0		0		0	yes	0	0	0	0	0	0		---	0	0	0	0	0	0	0	0	0	0	0	0	0	0	0	0	0	0
---		---	---	---	---	---	---	4	---	female	63	4	---	0	---	---	---	---	---	---	---	---	no	---	---	---	---	---	---	---	---	---	---	---	0	---	---	0	0	---	---	---	---	---	---	---	---	---	1
---		0	0	0	0	0	0	29	0	male		17	0	0	yes		0			0		0	yes	0	0	0	0	0	0		---	0	0	0	0	0	0	0	0	0	0	0	0	0	0	0	0	0	0
---		0	0	0	0	0	0	19	0	male		11.3	0	0	yes		0			0		0	yes	0	0	0	0	0	0		---	0	0	0	0	0	0	0	0	0	0	0	0	1	0	0	0	0	0
---		0	0	0	0	0	0	48	0	male		22	0	0	yes		0			0		0	yes		0	0	0	0	0		---	0	0	0	0	0	0	0	0	0	0	0	0	0	0	0	0	0	0
---		0	0	0	0	0	0	12	0	male		9	0	1	no		0			0		0	yes	0	0	0	0	0	0		---	0	0	0	0	0	0	0	0	0	0	0	0	0	0	0	0	0	0
---		0	0	0	0	0	0	42	0	male		17	0	1	no		0			0		0	yes	0	0	0	0	0	0		---	0	0	0	0	0	0	0	0	0	0	0	0	0	0	0	0	0	0
---		0	0	1	0	0	0	17	0	male		13	0	1	no	0	0			0		0	no		0	0	0	0	0		---	0	0	0	0	0	0	0	0	0	0	0	0	0	0	0	0	0	0
---		0	0	0	0	0	0	24	0	female		14	0	0	yes		0			0		0	no		0	0	0	0	0		---	0	0	0	0	0	0	0	0	0	0	0	0	0	0	0	0	0	0
---		0	0	1	0	0	0	6	0	male	2	6.3	0	0	---	0	0			0		0	no	0	0	0	0	0	0		---	0	0	0	0	0	0	0	0	0	0	0	0	0	0	0	0	0	0
more12.5	more12.5	0	0	0	---	0	0	30	0	male		10	0	1	no		0			0		0	no		0	0	0	0	0		no	0	0	0	0	0	0	1	0	0	0	0	0	0	0	0	0	0	0
---		0	0	0	0	0	0	8	0	male		7.9	0	0	---		0			0		0	no		0	0	0	0	0		---	0	0	0	0	0	0	0	0	0	0	0	0	0	0	0	0	0	0
---		0	0	0	---	0	0	8	0	male		8	0	0	---		0			0		0	yes	0	0	0	0	0	0		---	0	0	0	0	0	0	0	0	0	0	0	0	0	0	0	0	0	0
---		0	0	0	---	0	0	15	0	male		8.5	0	0	yes		0			0		0	yes	0	0	0	0	0	0		---	0	0	0	0	0	0	0	0	0	0	0	0	0	0	0	0	0	0
---		0	0	0	0	0	0	42	0	male		13.8	0	1	no		0			0		0	no		0	0	0	0	0		---	0	0	0	0	0	0	0	0	0	0	0	0	0	0	0	0	0	0
more12.5	more12.5	0	0	1	0	0	0	18	0	male		7.4	0	0	yes	0	0			0		0	no		0	0	0	0	0		no	0	0	0	0	0	0	1	0	0	0	0	0	0	0	0	0	0	0
less12.5	less12.5	0	0	0	---	0	0	10	0	female		6	0	0	---		0			0		0	no		0	0	0	0	0		---	0	0	0	1	0	0	0	0	0	0	0	0	0	0	0	0	0	0
---		0	0	0	---	0	0	18	0	female		10	0	1	no		0			0		0	yes	0	0	0	0	0	0		---	0	0	0	0	0	0	0	0	0	0	0	0	0	0	0	0	0	0
---		0	0	0	---	0	0	3	0	female		5	0	0	---		0			0		0	yes	0	0	0	0	0	0		---	0	0	0	0	0	0	0	0	0	0	0	0	0	0	0	0	0	0
---		0	0	0	---	0	0	24	0	male		10.5	0	1	no		0	0		0		0	yes	0	0	0	0	0	0		---	0	0	0	0	0	0	0	0	0	0	0	0	0	0	0	0	0	0
---		0	1	0	---	0	0	24	0	female		10	0	1	no	0	1			0		0	no		0	0	0	0	0		---	0	0	0	0	0	0	0	0	0	0	0	0	0	0	0	0	0	0
---		0	0	0	---	0	0	16	0	male		10	0	1	no		0			0		0	yes	0	0	0	0	0	0		---	0	0	0	0	0	0	0	0	0	0	0	0	0	0	0	0	0	0
---		0	1	0	---	0	0	4	0	male		6	0	0	---	0	0			0		0	no		0	0	0	0	0		---	0	0	0	0	0	0	0	0	0	0	0	0	0	0	0	0	0	0
---		0	0	1	---	0	0	6	0	female		7	0	0	---	0	0			0		0	no		0	0	0	0	0		---	0	0	0	0	0	0	0	0	0	0	0	0	0	0	0	0	0	0
less12.5	less12.5	0	0	1	---	0	0	12	0	male		6.5	0	1	no	0	0			0		0	yes	0	0	0	0	0	0		---	0	0	0	1	0	0	0	0	0	0	0	0	0	0	0	0	0	0
---		0	0	1	---	0	0	6	0	female		6.5	0	0	---	0	0			0		0	no		0	0	0	0	0		---	0	0	0	0	0	0	0	0	0	0	0	0	0	0	0	0	0	0
---		0	0	0	0	0	0	10	0	male		7.8	0	0	---		0			0		0	no		0	0	0	0	0		---	0	0	0	0	0	0	0	0	0	0	0	0	0	0	0	0	0	0
more12.5	more12.5	0	0	0	0	0	0	18	0	male		7.8	0	0	yes		0			0		0	no	0	0	0	0	0	0		no	0	0	0	0	0	0	1	0	0	0	0	0	0	0	0	0	0	0
---		0	0	1	---	0	0	14	0	female		9	0	1	no	0	1			0		0	no		0	0	0	0	0		---	0	0	0	0	0	0	0	0	0	0	0	0	0	0	0	0	0	0
less12.5	less12.5	0	0	0	---	0	0	12	0	female		7	0	1	no	1	0			0		0	yes	0	0	0	0	0	0		---	0	0	0	1	0	0	0	0	0	0	0	0	0	0	0	0	0	0
---		0	0	0	0	0	0	54	0	male		16.4	0	1	no		0			0		0	yes	0	0	0	0	0	0		---	0	0	0	0	0	0	0	0	0	0	0	0	0	1	0	0	0	0
---		0	0	1	0	0	0	6	0	male	2	4.8	0	0	---	0	0			0		0	yes	0	0	0	0	0	0		---	0	0	0	0	0	0	0	0	0	0	0	0	0	0	0	0	0	0
---		0	0	0	---	0	0	8	0	male		7.5	0	0	---		0			0		0	yes	0	0	0	0	0	0		---	0	0	0	0	0	0	0	0	0	0	0	0	0	0	0	0	0	0
---		0	0	0	0	0	0	30	0	male		12.4	0	1	no		0			0		0	no		0	0	0	0	0		---	0	0	0	0	0	0	0	0	0	0	0	0	0	0	0	0	0	0
---		0	0	0	0	0	0	54	0	female		14.3	0	1	no		0			0		0	no		0	0	0	0	0		---	0	0	0	0	0	0	0	0	0	0	0	0	0	0	0	0	0	0
---		0	0	0	0	0	0	2	0	female		5	0	0	---		0			0		0	no		0	0	0	0	0		---	0	0	0	0	0	0	0	0	0	0	0	0	0	0	0	0	0	0
more12.5	more12.5	0	0	0	---	0	0	27	0	female	75	9.5	0	0	yes		0			0		0	yes	0	0	0	0	0	0		yes	0	0	0	0	0	0	1	0	0	0	0	0	0	0	0	0	0	0
---		0	0	0	---	0	0	12	0	female		8	0	1	no		0			0		0	yes	0	0	0	0	0	0		---	0	0	0	0	0	0	0	0	0	0	0	0	0	0	0	0	0	0
more12.5	more12.5	0	0	0	---	0	0	42	0	female		11	0	1	no		0			0		0	no		0	0	0	0	0		no	0	0	0	0	0	0	1	0	0	1	0	0	0	0	0	0	0	0
---		0	0	0	---	0	0	60	0	female		18	0	1	no		0			0		0	no		0	0	0	0	0		---	0	0	0	0	0	0	0	0	0	0	0	0	0	0	0	0	0	0
---		0	0	1	0	0	0	24	0	female		9.5	0	0	yes	0	0			0		0	no		0	0	0	0	0		---	0	0	0	0	0	0	0	0	0	0	0	0	0	0	0	0	0	0
---		0	0	0	---	0	0	60	0	female		25	0	0	yes		0			0		0	no		0	0	0	0	0		---	0	0	0	0	0	0	0	0	0	0	0	0	0	0	0	0	0	0
---		0	0	1	---	0	0	60	0	male		15	0	1	no	0	1			0		0	yes	0	0	0	0	0	0		---	0	0	0	0	0	0	0	0	0	0	0	0	0	0	0	0	0	0
---		0	0	1	0	0	0	36	0	male		17	0	0	yes	0	0			0		0	no		0	0	0	0	0		---	0	0	0	0	0	0	0	0	0	0	0	0	0	0	0	0	0	0
---		0	0	0	0	0	0	30	0	male		17	0	0	yes		0			0		0	no	0	0	0	0	0	0		---	0	0	0	0	0	0	0	0	0	0	0	0	0	0	0	0	0	0
---		0	0	0	0	0	0	20	0	male		11	0	1	no		0			0		0	yes		0	0	0	0	0		---	0	0	0	0	0	0	0	0	0	0	0	0	0	0	0	0	0	0
---		0	0	1	0	0	0	42	0	male		18	0	0	yes	0	0			0		0	yes		0	0	0	0	0		---	0	0	0	0	0	0	0	0	0	0	0	0	0	0	0	0	0	0
---		0	0	1	0	0	0	30	0	male		15	0	0	yes	0	0			0		0	yes	0	0	0	0	0	0		---	0	0	0	0	0	0	0	0	0	0	0	0	0	0	0	0	0	0
---		0	0	0	0	0	0	12	0	female		9	0	1	no		0			0		0	no	0	0	0	0	0	0		---	0	0	0	0	0	0	0	0	0	0	0	0	0	0	0	0	0	0
less12.5	less12.5	0	0	1	---	0	0	9	0	male		6	0	0	---	0	0			0		0	yes	0	0	0	0	0	0		---	0	0	0	1	0	0	0	0	1	0	0	0	0	0	0	0	0	0
more12.5	more12.5	0	1	0	---	0	0	24	0	female	82	9	0	1	no	0	0			0		0	yes	0	0	0	0	0	0		yes	0	0	0	0	0	0	1	0	1	0	0	0	1	0	0	0	0	0
more12.5	more12.5	0	0	1	0	0	0	10	0	male		7.1	0	0	---	0	0			0		0	no		0	0	0	0	0		no	0	0	0	0	0	0	1	0	0	0	0	0	0	0	0	0	0	0
less12.5	less12.5	0	0	0	0	0	0	7	0	female		5.6	0	0	---		0			0		0	no		0	0	0	0	0		---	0	0	0	1	0	0	0	0	0	0	0	0	0	0	0	0	0	0
---		0	0	0	0	0	0	19	0	male		9	0	1	no		0			0		0	no		0	0	0	0	0		---	0	0	0	0	0	0	0	0	1	0	0	0	0	0	0	0	0	0
---		0	0	1	0	0	0	3	0	female		5	0	0	---	0	0			0		0	no		0	0	0	0	0		---	0	0	0	0	0	0	0	0	0	0	0	0	0	0	0	0	0	0
---		0	0	0	0	0	0	8	0	female		7.8	0	0	---		0			0		0	no		0	0	0	0	0		---	0	0	0	0	0	0	0	0	0	0	0	0	0	0	0	0	0	0
---		0	0	0	---	0	0	36	0	male		14	0	1	no		0			0		0	yes	0	0	0	0	0	0		---	0	0	0	0	0	0	0	0	0	0	0	0	0	0	0	0	0	0
---		0	1	0	---	0	0	6	0	male		8.5	0	0	---	0	0			0		0	yes	0	0	0	0	0	0		---	0	0	0	0	0	0	0	0	0	0	0	0	0	0	0	0	0	0
more12.5	more12.5	0	0	0	---	0	0	48	0	female	90	11	0	1	no		0	0		0		0	yes	0	0	0	0	0	0		yes	0	0	0	0	0	0	1	0	1	0	0	0	0	0	0	0	0	0
---		0	0	0	0	0	0	36	0	female		22	0	0	yes		0			0		0	no		0	0	0	0	0		---	0	0	0	0	0	0	0	0	0	0	0	0	0	0	0	0	0	0
more12.5	more12.5	0	0	0	0	0	0	40	0	female		11	0	1	no		0			0		0	yes	0	0	0	0	0	0		no	0	0	0	0	0	0	1	0	0	0	0	0	0	1	0	0	0	0
---		0	0	0	0	0	0	36	0	male		17	0	0	yes		0			0		0	yes		0	0	0	0	0		---	0	0	0	0	0	0	0	0	0	0	0	0	0	0	0	1	0	0
---		0	0	1	0	0	0	18	0	male		11	0	0	yes	0	0			0		0	yes	0	0	0	0	0	0		---	0	0	0	0	0	0	0	0	0	0	0	0	0	0	0	0	0	0
---		0	0	0	0	0	0	29	0	female		15	0	0	yes		0			0		0	yes		0	1	0	0	0		---	0	0	0	0	0	0	0	0	0	0	0	0	0	0	0	0	0	0
---		0	0	1	0	0	0	24	0	female		13	0	0	yes	0	0			0		0	yes		0	0	0	0	0		---	0	0	0	0	0	0	0	0	0	0	0	0	0	0	0	0	0	0
---		0	0	1	0	0	0	6	0	female		6.5	0	0	---	0	0			0		0	no		0	0	0	0	0		---	0	0	0	0	0	0	0	0	0	0	0	0	0	0	0	0	0	0
---		0	0	0	0	0	0	24	0	male		16	0	0	yes		0			0		0	yes		0	0	0	0	0		---	0	0	0	0	0	0	0	0	0	0	0	0	0	0	0	0	0	0
---		0	0	0	0	0	0	12	0	female		9	0	1	no		0			0		0	no		0	0	0	0	0		---	0	0	0	0	0	0	0	0	0	0	0	0	0	0	0	0	0	0
---		0	0	0	0	0	0	2	0	male		5	0	0	---		0			0		0	yes		0	0	0	0	0		---	0	0	0	0	0	0	0	0	0	0	0	0	0	0	0	0	0	0
more12.5	more12.5	0	0	0	0	0	0	24	0	female		9	0	1	no		0			0		0	no	0	0	0	0	0	0		no	0	0	0	0	0	0	1	0	0	0	0	0	1	0	0	0	0	0
---		0	0	0	---	0	0	6	0	female	62	5.5	0	0	---		0			0		0	yes	0	0	0	0	0	0		---	0	0	0	0	0	0	1	0	0	0	0	0	0	0	0	0	0	0
---		0	0	1	0	0	0	12	0	male		8.5	0	1	no	0	0			0		0	yes	0	0	0	0	0	0		---	0	0	0	0	0	0	0	0	0	0	0	0	0	0	0	0	0	0
more12.5	more12.5	0	0	0	---	0	0	14	0	male		7.5	0	1	no		0			0		0	yes	0	0	0	0	0	0		no	0	0	0	0	0	0	1	0	0	0	0	0	0	0	0	0	0	0
---		0	0	1	0	0	0	30	0	male		11.8	0	1	no	0	0			0		0	no		0	0	0	0	0		---	0	0	0	0	0	0	0	0	0	0	0	0	0	0	0	0	0	0
more12.5	more12.5	0	0	0	0	0	0	21	0	male		9	0	0	yes		0			0		0	yes	0	0	0	0	0	0		no	0	0	0	0	0	0	1	0	0	0	0	0	0	0	0	0	0	0
---		0	1	0	---	0	0	9	0	male		8	0	0	---	0	0			0		0	yes	0	0	0	0	0	0		---	0	0	0	0	0	0	0	0	1	0	0	0	0	0	0	0	0	0
---		0	0	0	---	0	1	8	0	female		8	0	0	---		0		1	0		0	no	0	0	0	0	0	0		---	0	0	0	0	0	0	0	0	0	0	0	0	0	0	0	0	0	0
---		0	0	0	---	0	0	48	0	female		15	0	1	no		0			0		0	no		0	0	0	0	0		---	0	0	0	0	0	0	0	0	0	0	0	0	0	0	0	0	0	0
less12.5	less12.5	0	0	1	---	0	0	30	0	male		10	0	1	no	0	0			0		0	yes	0	0	0	0	0	0		---	0	0	0	1	0	0	0	0	0	0	0	0	0	0	0	0	0	0
---		0	0	0	---	0	0	8	0	male		7	0	0	---		0			0		0	yes	0	0	0	0	0	0		---	0	0	0	0	0	0	0	0	0	0	0	0	0	0	0	0	0	0
---		0	0	0	0	0	0	24	0	male		16	0	0	yes		0			0		0	yes	0	0	0	0	0	0		---	0	0	0	0	0	0	0	0	0	0	0	0	0	0	0	0	0	0
---		0	0	0	0	0	0	29	0	female		19	0	0	yes		0			0		0	no	0	0	0	0	0	0		---	0	0	0	0	0	0	0	0	0	0	0	0	0	0	0	0	0	0
---		0	0	1	0	0	0	12	0	female		8	0	1	no	0	0			0		0	no		0	0	0	0	0		---	0	0	0	0	0	0	0	0	0	0	0	0	0	0	0	0	0	0
more12.5	more12.5	0	0	1	---	0	0	10	0	female		6	0	0	---	0	0			0		0	no		0	0	0	0	0		no	0	0	0	0	0	0	1	0	0	1	0	0	0	0	0	0	0	0
---		0	1	0	---	0	0	18	0	female		8.5	0	1	no	0	1			0		0	no		0	0	0	0	0		---	0	0	0	0	0	0	0	0	1	0	0	0	0	0	0	0	0	0
less11.5	less11.5	---	---	---	---	---	---	9	---	female		6	---	0	---	---	---	---	---	---	---	---	no	---	---	---	---	---	---	---	---	---	---	---	0	---	---	0	0	---	---	---	---	---	---	---	---	---	0
---		0	0	1	---	0	0	24	0	male		10.5	0	1	no	0	0			0		0	yes	0	0	0	0	0	0		---	0	0	0	0	0	0	0	0	0	0	0	0	0	0	0	0	0	0
---		0	0	0	---	0	0	6	0	male		7	0	0	---		0			0		0	yes	0	0	0	0	0	0		---	0	0	0	0	0	0	0	0	0	0	0	0	0	0	0	0	0	0
more12.5	more12.5	0	0	1	0	0	0	8	0	male		6.7	0	0	---	0	0			0		0	yes	0	0	0	0	0	0		no	0	0	0	0	0	0	1	0	0	0	0	0	0	0	0	0	0	0
---		0	0	1	---	0	0	27	0	female		10	0	0	yes	0	0			0		0	no	0	0	0	0	0	0		---	0	0	0	0	0	0	0	0	1	0	0	0	0	0	0	0	0	0
---		0	0	0	0	0	0	3	0	male		6.7	0	0	---		0			0		0	no		0	0	0	0	0		---	0	0	0	0	0	0	0	0	0	0	0	0	0	0	0	0	0	0
---		0	0	1	0	0	0	19	0	female		10.8	0	1	no	0	0			0		0	no		0	0	0	0	0		---	0	0	0	0	0	0	0	0	0	0	0	0	0	0	0	0	0	0
---		0	0	0	---	0	0	9	0	female		8	0	0	---		0			0		0	yes	0	0	0	0	0	0	0	---	0	0	0	0	0	0	0	0	1	0	0	0	0	0	0	0	0	0
---		0	0	0	---	0	0	9	0	female		9	0	0	---		0			0		0	no		0	1	0	0	0	0	---	0	0	0	0	0	0	0	0	0	0	0	0	0	0	0	0	0	0
---		0	0	1	0	0	0	6	0	male		7.9	0	0	---	0	0			0		0	no		0	0	0	0	0		---	0	0	0	0	0	0	0	0	0	0	0	0	0	0	0	0	0	0
less12.5	less12.5	0	0	0	---	0	0	12	0	male		7	0	1	no		0			0		0	yes	0	0	0	0	0	0		---	0	0	0	1	0	0	0	0	0	0	0	0	0	0	0	0	0	0
---		0	0	0	0	0	0	41	0	male		28	0	0	yes		0			0		0	no		0	0	0	0	0		---	0	0	0	0	0	0	0	0	0	0	0	0	0	0	0	0	0	0
---		0	0	0	0	0	0	26	0	female		15	0	0	yes		0			0		0	no		0	0	0	0	0		---	0	0	0	0	0	0	0	0	0	0	0	0	0	0	0	0	0	0
---		0	0	0	---	0	0	36	0	female		11	0	1	no		0			0		0	no		0	0	0	0	0		---	0	0	0	0	0	0	0	0	0	0	0	0	0	0	0	0	0	0
---		0	0	0	0	0	0	26	0	male		17	0	0	yes		0			0		0	no		0	0	0	0	0		---	0	0	0	0	0	0	0	0	0	0	0	0	0	0	0	0	0	0
---		0	0	0	0	0	0	12	0	male		8	0	1	no		0			0		0	no		0	0	0	0	0		---	0	0	0	0	0	0	0	0	0	0	0	0	0	0	0	0	0	0
---		0	0	1	0	0	0	18	0	male		20	0	0	yes	0	0			0		0	no		0	0	0	0	0		---	0	0	0	0	0	0	0	0	0	0	0	0	0	0	0	0	0	0
---		0	0	0	0	0	0	30	0	male		20	0	0	yes		0			0		0	yes		0	0	0	0	0		---	0	0	0	0	0	0	0	0	0	0	0	0	0	0	0	0	0	0
---		0	0	0	---	0	1	24	0	female		11	0	0	yes		0		1	0		0	no		0	0	0	0	0		---	0	0	0	0	0	0	0	0	0	0	0	0	0	0	0	0	0	0
---		0	0	0	---	0	0	60	0	male		15	0	1	no		0			0		0	yes		0	0	0	0	0		---	0	0	0	0	0	0	0	0	0	0	0	0	0	0	0	0	0	0
---		0	0	1	---	0	0	18	0	female		10	0	1	no	0	0			0		0	yes	0	0	0	0	0	0	0	---	0	0	0	0	0	0	0	0	0	0	0	0	0	0	0	0	0	0
more12.5	more12.5	0	0	1	---	0	0	24	0	male		9.7	0	0	yes	0	0			0		0	no		0	0	0	0	0		no	0	0	0	0	0	0	1	0	0	0	0	0	0	0	0	0	0	0
more12.5	more12.5	0	0	1	---	0	0	50	0	female		10.9	0	0	yes	0	0			0		0	yes	0	0	0	0	0	0		no	0	0	0	0	0	0	1	0	0	0	0	0	0	0	0	0	0	0
---		0	0	0	---	0	0	30	0	male		10.7	0	1	no		0	0		0		0	yes	0	0	0	0	0	0		---	0	0	0	0	0	0	0	0	0	0	0	0	0	0	0	0	0	0
---		0	0	1	---	0	0	18	0	female		9.4	0	1	no	0	0			0		0	yes	0	0	0	0	0	0		---	0	1	0	0	0	0	0	0	0	0	0	0	0	0	0	0	0	0
---		0	1	0	---	0	0	10	0	female		9.5	0	0	---	0	0			0		0	yes		0	0	0	0	0		---	0	0	0	0	0	0	0	0	0	0	0	0	0	0	0	0	0	0
---		0	0	0	---	0	1	16	0	male		8.8	0	1	no		0		1	0		0	yes	0	0	0	0	0	0		---	0	0	0	0	0	0	0	0	0	0	0	0	0	0	0	0	0	0
---		0	1	0	---	0	1	10	0	male		9.4	0	0	---	0	0		1	0		0	no		0	0	0	0	0		---	0	0	0	0	0	0	0	0	0	0	0	0	0	0	0	0	0	0
more12.5	more12.5	0	0	1	---	0	0	14	0	male		8.1	0	1	no	0	0			0		0	no		0	0	0	0	0		no	0	0	0	0	0	0	1	0	0	0	0	0	0	0	0	0	0	0
---		0	0	0	---	0	0	10	0	female		10	0	0	---		0			0		0	no		0	0	0	0	0		---	0	0	0	0	0	0	0	0	0	0	0	0	0	0	0	0	0	0
---		0	0	0	---	0	0	18	0	male		11.5	0	1	no		0			0		0	no		0	0	0	0	0		---	0	0	0	0	0	0	0	0	0	0	0	0	0	0	0	0	0	0
---		0	0	1	---	0	0	13	0	female		9.1	0	1	no	0	0			0		0	no		0	0	0	0	0		---	0	0	0	0	0	0	0	0	0	0	0	0	0	0	0	0	0	0
---		0	0	0	---	0	0	4	0	female		6	0	0	---		0		0	0		0	no		0	0	0	0	0		---	0	0	0	0	0	0	0	0	0	0	0	0	0	0	0	0	0	0
---		0	0	0	---	0	0	3	0	male		5.5	0	0	---		0			0		0	yes		0	0	0	0	0		---	0	0	0	0	0	0	0	0	0	0	0	0	0	0	0	0	0	0
---		0	0	1	---	0	0	4	0	female		6	0	0	---	0	0			0		0	no		0	0	0	0	0		---	0	0	0	0	0	0	0	0	0	0	0	0	0	0	0	0	0	0
---		0	0	0	---	0	0	5	0	male		8	0	0	---		0			0		0	yes	0	0	0	0	0	0		---	0	1	0	0	0	0	0	0	0	0	0	0	0	0	0	0	0	0
---		0	1	0	---	0	0	12	0	male		9.5	0	1	no	0	1			0		0	no		0	0	0	0	0		---	0	0	0	0	0	0	0	0	0	0	0	0	0	0	0	0	0	0
---		0	1	0	---	0	0	24	0	male		10	0	1	no	0	1			0		0	no	0	0	0	0	0	0		---	0	0	0	0	0	0	0	0	0	0	0	0	0	0	0	0	0	0
---		0	1	0	---	0	0	5	0	male		7	0	0	---	0	1			0		0	no		0	0	0	0	0		---	0	0	0	0	0	0	0	0	0	0	0	0	0	0	0	0	0	0
---		0	0	1	---	0	0	48	0	female		19	0	1	no	0	1			0		0	yes		0	0	0	0	0		---	0	0	0	0	0	0	0	0	0	0	0	0	0	0	0	0	0	0
---		0	0	0	---	0	0	40	0	female		12.4	0	0	yes		0			0		0	no		0	0	0	0	0		---	0	0	0	0	0	0	0	0	0	0	0	0	0	0	0	0	0	0
---		0	0	0	---	0	0	18	0	male		9.5	0	1	no		0			0		0	yes	0	0	0	0	0	0		---	0	0	0	0	0	0	0	0	0	0	0	0	0	0	0	0	0	0
---		0	0	1	---	0	0	18	0	female		9.5	0	1	no	0	0			0		0	no	0	0	0	0	0	0		---	0	0	0	0	0	0	0	0	0	0	0	0	0	0	0	0	0	0
---		0	0	0	---	0	0	36	0	male		12	0	1	no		0			0		0	no	0	0	0	0	0	0		---	0	0	0	0	0	0	0	0	0	0	0	0	0	0	0	0	0	0
---		0	0	1	---	0	0	36	0	male		14	0	0	yes	0	0			0		0	no		0	0	0	0	0		---	0	0	0	0	0	0	0	0	0	0	0	0	0	0	0	0	0	0
---		0	0	0	---	0	0	24	0	female		12	0	0	yes		0			0		0	no	0	0	0	0	0	0		---	0	0	0	0	0	0	0	0	0	0	0	0	0	0	0	0	0	0
---		0	0	0	---	0	0	29	0	male		17	0	0	yes		0			0		0	no	0	0	0	0	0	0		---	0	0	0	0	0	0	0	0	0	0	0	0	0	0	0	0	0	0
---		0	0	1	---	0	0	12	0	female		9	0	1	no	0	0			0		0	no		0	0	0	0	0		---	0	0	0	0	0	0	0	0	0	0	0	0	0	0	0	0	0	0
---		0	0	0	---	0	0	12	0	male		11	0	1	no		0		0	0		0	no		0	0	0	0	0		---	0	0	0	0	0	0	0	0	0	0	0	0	0	0	0	0	0	0
---		0	0	0	---	0	0	29	0	female		20	0	0	yes		0			0		0	no		0	0	0	0	0		---	0	0	0	0	0	0	0	0	0	0	0	0	0	0	0	0	0	0
---		0	0	1	---	0	0	15	0	female		17	0	1	no	0	0			0		0	no		0	0	0	0	0		---	0	0	0	0	0	0	0	0	0	0	0	0	0	0	0	0	0	0
---		0	0	0	---	0	0	26	0	female			0	1	no		0			0		0	no	0	0	0	0	0	0		---	0	0	0	0	0	0	0	0	0	0	0	0	0	0	0	0	0	0
---		0	0	0	---	0	0	26	0	female		18	0	0	yes		0			0		0	no		0	0	0	0	0		---	0	0	0	0	0	0	0	0	0	0	0	0	0	0	0	0	0	0
---		0	0	0	---	0	0	12	0	male		11	0	1	no		0			0		0	no		0	0	0	0	0		---	0	0	0	0	0	0	0	0	0	0	0	0	0	0	0	0	0	0
more12.5	more12.5	0	0	0	---	0	0	29	0	male		10	0	1	no		0			0		0	no		0	0	0	0	0		no	0	0	0	0	0	0	1	0	0	0	0	0	0	0	0	0	0	0
---		0	0	0	---	0	0	18	0	female		12	0	1	no		0			0		0	no		0	0	0	0	0		---	0	0	0	0	0	0	0	0	0	0	0	0	0	0	0	0	0	0
---		0	0	0	---	0	0	12	0	female		11	0	1	no		0			0		0	no		0	0	0	0	0		---	0	0	0	0	0	0	0	0	0	0	0	0	0	0	0	0	0	0
---		0	1	0	---	0	0	27	0	female		10	0	1	no	0	0			0		0	no	0	0	0	0	0	0		---	0	0	0	0	0	0	0	0	1	0	0	0	0	0	0	0	0	0
---		0	0	0	---	0	0	8	0	male		7.4	0	0	---		0			0		0	no	0	0	0	0	0	0		---	0	0	0	0	0	0	0	0	0	0	0	0	1	0	0	0	0	0
---		0	0	0	---	0	0	28	0	female		10.3	0	0	yes		0			0		0	no	0	0	0	0	0	0		---	0	0	0	0	0	0	0	0	0	0	0	0	0	0	0	0	0	0
---		0	0	0	---	0	0	39	0	male		14.4	0	0	yes		0			0		0	no		0	0	0	0	0		---	0	0	0	0	0	0	0	0	0	0	0	0	0	0	0	0	0	0
---		0	0	0	---	0	0	60	0	female		15.5	0	1	no		0			0		0	no	0	0	0	0	0	0		---	0	0	0	0	0	0	0	0	0	0	0	0	0	0	0	0	0	0
---		0	0	0	---	0	0	6	0	male		7.9	0	0	---		0			0		0	no		0	0	0	0	0		---	0	0	0	0	0	0	0	0	0	0	0	0	0	0	0	0	0	0
---		0	0	1	---	0	0	48	0	female		13	0	0	yes	0	1			0		0	no		0	0	0	0	0		---	0	0	0	0	0	0	0	0	0	0	0	0	0	0	0	0	0	0
---		0	0	0	---	0	0	2	0	male		5.5	0	0	---		0			0		0	yes	0	0	0	0	0	0		---	0	0	0	0	0	0	0	0	0	0	0	0	0	0	0	0	0	0
---		0	0	0	---	0	0	5	0	male	50	4.4	0	0	---		0			0		0	no	0	0	0	0	0	0		---	0	0	0	0	0	0	1	0	0	0	0	0	0	0	0	0	0	0
---		0	0	1	---	0	0	8	0	female		7	0	0	---	0	0			0		0	no		0	0	0	0	0		---	0	0	0	0	0	0	0	0	0	0	0	0	0	0	0	0	0	0
---		0	0	0	---	0	0	24	0	female		11.5	0	0	yes		0			0		0	yes	0	0	0	0	0	0		---	0	0	0	0	0	0	0	0	0	0	0	0	0	0	0	0	0	0
---		0	0	0	---	0	0	9	0	female		7.5	0	0	---		0			0		0	no	0	0	0	0	0	0		---	0	0	0	0	0	0	0	0	0	0	0	0	0	0	0	0	0	0
---		0	0	0	---	0	0	14	0	male		8.7	0	1	no		0			0		0	yes	0	0	0	0	0	0		---	0	0	0	0	0	0	0	0	0	0	0	0	1	0	0	0	0	0
---		0	1	0	---	0	0	12	0	male		9	0	1	no	0	0			0		0	no		0	0	0	0	0		---	0	0	0	0	0	0	0	0	0	0	0	0	0	0	0	0	0	0
---		0	0	1	---	0	0	5	0	female		6.3	0	0	---	0	0			0		0	no		0	0	0	0	0		---	0	0	0	0	0	0	0	0	0	0	0	0	0	0	0	0	0	0
---		0	0	1	---	0	1	12	0	female		10	0	1	no	0	0		1	0		0	no	0	0	0	0	0	0		---	0	0	0	0	0	0	0	0	0	0	0	0	0	0	0	0	0	0
---		0	0	1	---	0	0	18	0	female		10	0	1	no	0	0			0		0	yes	0	0	0	0	0	0		---	0	0	0	0	0	0	0	0	0	0	0	0	0	0	0	0	0	0
---		0	0	0	---	0	0	8	0	male		9	0	0	---		0			0		0	no	0	0	0	0	0	0		---	0	0	0	0	0	0	0	0	0	0	0	0	0	0	0	0	0	0
---		0	0	0	---	0	0	10	0	female		8.4	0	0	---		0			0		0	no		0	0	0	0	0		---	0	0	0	0	0	0	0	0	0	0	0	0	0	0	0	0	0	0
---		---	---	---	---	---	---	6	---	male	62	5	---	0	---	---	---	---	---	---	---	---	no	---	---	---	---	---	---	---	---	---	---	---	0	---	---	0	0	---	---	---	---	---	---	---	---	---	0
---		0	0	0	---	0	0	12	0	female		8	0	1	no		0			0		0	no	1	0	0	0	0	0		---	0	0	0	0	0	0	0	0	0	0	0	0	0	0	0	0	0	0
---		0	0	0	---	0	0	8	0	male		7.3	0	0	---		0			0		0	no		0	0	0	0	0		---	0	0	0	0	0	0	0	0	0	0	0	0	0	0	0	0	0	0
---		0	0	0	---	0	0	3	0	female		6.3	0	0	---		0			0		0	no		0	0	0	0	0		---	0	0	0	0	0	0	0	0	0	0	0	0	0	0	0	0	0	0
---		0	0	0	---	0	0	29	0	male		11.6	0	1	no		0			0		0	no	0	0	0	0	0	0		---	0	0	0	0	0	0	0	0	0	0	0	0	1	0	0	0	0	0
more12.5	more12.5	0	0	0	---	0	0	58	0	male		13.3	0	1	no		0			0		0	no		0	0	0	0	0		no	0	0	0	0	0	0	1	0	0	0	0	0	0	0	0	0	0	0
---		0	0	0	---	0	0	6	0	male		8.5	0	0	---		0			0		0	no		0	0	0	0	0		---	0	0	0	0	0	0	0	0	0	0	0	0	0	0	0	0	0	0
---		0	0	0	---	0	0	24	0	female		15	0	0	yes		0			0		0	no		0	0	0	0	0		---	0	0	0	0	0	0	0	0	0	0	0	0	0	0	0	0	0	0
---		0	0	0	---	0	0	5	0	male	62	6	0	0	---		0			0		0	no		0	0	0	0	0		---	0	0	0	0	0	0	1	0	0	0	0	0	0	0	0	0	0	0
---		0	0	1	---	0	0	24	0	female		16	0	0	yes	0	0			0		0	no		0	0	0	0	0		---	0	0	0	0	0	0	0	0	0	0	0	0	0	0	0	0	0	0
---		0	0	0	---	0	0	12	0	male		10	0	1	no		0			0		0	yes		0	0	0	0	0		---	0	0	0	0	0	0	0	0	0	0	0	0	0	0	0	0	0	0
---		0	0	0	---	0	0	36	0	male		20	0	0	yes		0			0		0	yes		0	0	0	0	0		---	0	0	0	0	0	0	0	0	0	0	0	0	0	0	0	0	0	0
---		0	0	1	---	0	1	12	0	female		9	0	1	no	0	0		1	0		0	yes	0	0	0	0	0	0		---	0	0	0	0	0	0	0	0	0	0	0	0	0	0	0	0	0	0
---		0	0	1	---	0	0	30	0	male		12.1	0	0	yes	0	0			0		0	no		0	0	0	0	0		---	0	0	0	0	0	0	0	0	0	0	0	0	0	0	0	0	0	0
---		0	0	1	---	0	0	27	0	male		11.2	0	0	yes	0	1			0		0	no		0	0	0	0	0		---	0	0	0	0	0	0	0	0	0	0	0	0	0	0	0	0	0	0
---		0	0	0	---	0	1	30	0	male		11	0	0	yes		0		1	0		0	yes	0	0	0	0	0	0		---	0	0	0	0	0	0	0	0	0	0	0	0	0	0	0	0	0	0
more12.5	more12.5	0	0	0	---	0	0	24	0	female		9	0	1	no		0	0		0		0	yes	0	0	0	0	0	0		no	0	0	0	0	0	0	1	0	0	0	0	0	0	0	0	0	0	0
---		0	0	1	---	0	0	32	0	male		12.6	0	1	no	0	0			0		0	yes	0	0	0	0	0	0		---	0	0	0	0	0	0	0	0	0	0	0	0	0	0	0	0	0	0
---		0	1	0	---	0	0	19	0	male		10	0	1	no	0	1			0		0	no		0	0	0	0	0		---	0	0	0	0	0	0	0	0	1	0	0	0	0	0	0	0	0	0
---		0	1	0	---	0	0	7	0	male		7	0	0	---	0	1			0		0	no		0	0	0	0	0		---	0	0	0	0	0	0	0	0	0	0	0	0	0	0	0	0	0	0
---		0	0	1	---	0	0	36	0	male		12	0	1	no	0	0			0		0	yes		0	0	0	0	0		---	0	0	0	0	0	0	0	0	0	0	0	0	0	0	0	0	0	0
more12.5	more12.5	0	0	1	---	0	0	25	0	male		8.8	0	1	no	0	0			0		0	no		0	0	0	0	0		no	0	0	0	0	0	0	1	0	0	0	0	0	0	0	0	0	0	0
---		0	0	0	---	0	0	31	0	female		10.9	0	1	no		0			0		0	no		0	0	0	0	0		---	0	0	0	0	0	0	0	0	0	0	0	0	0	0	0	0	0	0
---		0	0	0	---	0	0	50	1	female		14	0	1	no		0			0		0	no		0	0	0	0	0		---	0	0	0	0	0	0	0	0	0	0	0	0	0	0	0	0	0	0
---		0	0	1	---	0	0	30	0	female		11.4	0	1	no	0	0			0		0	no		0	0	0	0	0		---	0	0	0	0	0	0	0	0	0	0	0	0	0	0	0	0	0	0
---		0	0	0	---	0	0	48	0	male		15.9	0	0	yes		0			0		0	no		0	0	0	0	0		---	0	0	0	0	0	0	0	0	0	0	0	0	0	0	0	0	0	0
---		0	1	0	---	0	0	24	0	male		11	0	1	no	0	0			0		0	yes	0	0	0	0	0	0		---	0	0	0	0	0	0	0	0	0	0	0	0	0	0	0	0	0	0
---		0	0	1	---	0	0	10	0	female		9.5	0	0	---	0	0			0		0	no		0	0	0	0	0		---	0	0	0	0	0	0	0	0	0	0	0	0	0	0	0	0	0	0
---		0	1	0	---	0	0	25	0	male		13	0	1	no	0	0			0		0	yes	0	0	0	0	0	0		---	0	0	0	0	0	0	0	0	0	0	0	0	0	0	0	0	0	0
---		0	0	1	---	0	0	14	0	male		8.5	0	0	yes	0	0			0		0	yes	0	0	0	0	0	0		---	0	0	0	0	0	0	0	0	0	0	0	0	0	0	0	0	0	0
more12.5	more12.5	0	0	1	---	0	0	28	0	female		8.2	0	1	no	0	0			0		0	yes	0	0	0	0	0	0		no	0	0	0	0	0	0	1	0	0	0	0	0	0	0	0	0	0	0
---		0	0	0	---	0	0	54	0	female		14.7	0	0	yes		0			0		0	no		0	0	0	0	0		---	0	0	0	0	0	0	0	0	0	0	0	0	0	0	0	0	0	0
---		0	0	0	---	0	0	38	0	female		11.9	0	1	no		0			0		0	no		0	0	0	0	0		---	0	0	0	0	0	0	0	0	0	0	0	0	0	0	0	0	0	0
---		0	1	0	---	0	1	24	0	female		11	0	1	no	0	0		1	0		0	yes	0	0	0	0	0	0		---	0	0	0	0	0	0	0	0	0	0	0	0	0	0	0	0	0	0
---		0	0	1	---	0	0	36	0	female		22	0	0	yes	0	0			0		0	no		0	0	0	0	0		---	0	0	0	0	0	0	0	0	0	0	0	0	0	0	0	0	0	0
---		0	0	0	---	0	0	12	0	male		10	0	1	no		0			0		0	no		0	0	0	0	0		---	0	0	0	0	0	0	0	0	0	0	0	0	0	0	0	0	0	0
---		0	0	0	---	0	0	24	0	female		17	0	0	yes		0			0		0	no		0	0	0	0	0		---	0	0	0	0	0	0	0	0	0	0	0	0	0	0	0	0	0	0
---		0	0	0	---	0	0	12	0	male		9	0	1	no		0			0		0	no		0	0	0	0	0		---	0	0	0	0	0	0	0	0	0	0	0	0	0	0	0	0	0	0
---		0	0	0	---	0	0	36	0	male		24	0	0	yes		0			0		0	no	0	0	0	0	0	0		---	0	0	0	0	0	0	0	0	0	0	0	0	0	0	0	0	0	0
---		0	0	1	---	0	0	12	0	male		9	0	1	no	0	0			0		0	no		0	0	0	0	0		---	0	0	0	0	0	0	0	0	0	0	0	0	0	0	0	0	0	0
---		0	0	0	---	0	0	36	0	male		20	0	0	yes		0	0		0		0	no	0	0	0	0	0	0		---	0	0	0	0	0	0	0	0	0	0	0	0	0	0	0	0	0	0
---		0	0	0	---	0	1	9	0	female		8	0	0	---		0		1	0		0	no		0	0	0	0	0		---	0	0	0	0	0	0	0	0	0	0	0	0	0	0	0	0	0	0
---		0	0	0	---	0	0	24	0	male		18	0	0	yes		0			0		0	no	0	0	0	0	0	0		---	0	0	0	0	0	0	0	0	0	0	0	0	0	0	0	0	0	0
---		0	0	0	---	0	0	5	0	female		6	0	0	---		0			0		0	no		0	0	0	0	0		---	0	0	0	0	0	0	0	0	0	0	0	0	0	0	0	0	0	0
---		0	0	0	---	0	0	36	0	female		24	0	0	yes		0			0		0	no		0	0	0	0	0		---	0	0	0	0	0	0	0	0	0	0	0	0	0	0	0	0	0	0
---		0	0	0	---	0	1	7	0	female		10	0	0	---		0		1	0		0	no	0	0	0	0	0	0		---	0	0	0	0	0	0	0	0	0	0	0	0	0	0	0	0	0	0
---		0	1	0	---	0	0	30	0	male		12	0	1	no	0	1			0		0	yes		0	0	0	0	0		---	0	0	0	0	0	0	0	0	0	0	0	0	0	0	0	0	0	0
---		0	0	0	---	0	0	30	0	male		12	0	1	no		0			0		0	yes	0	0	0	0	0	0		---	0	0	0	0	0	0	0	0	0	0	0	0	0	0	0	0	0	0
---		0	1	0	---	0	0	18	0	male		9	0	1	no	0	1			0		0	yes	0	0	0	0	0	0		---	0	0	0	0	0	0	0	0	0	0	0	0	0	0	0	0	0	0
more12.5	more12.5	0	0	1	---	0	0	48	0	male		11.3	0	0	yes	0	1			0		0	no		0	0	0	0	0		no	0	0	0	0	0	0	1	0	1	0	0	0	0	0	0	0	0	0
---		0	0	0	---	0	0	4	0	female		5.5	0	0	---		0			0		0	yes	0	0	0	0	0	0		---	0	0	0	0	0	0	0	0	0	0	0	0	0	0	0	0	0	0
---		0	0	0	---	0	0	3	0	female		6	0	0	---		0			0		0	yes	0	0	0	0	0	0		---	0	0	0	0	0	0	0	0	0	0	0	0	0	0	0	0	0	0
more12.5	more12.5	0	0	1	---	0	0	12	0	male		7.1	0	0	yes	0	0			0		0	no		0	0	0	0	0		no	0	0	0	0	0	0	1	0	0	0	0	0	0	0	0	0	0	0
more12.5	more12.5	0	0	1	---	0	0	20	0	male		9.1	0	1	no	0	0			0		0	yes	0	0	0	0	0	0		no	0	0	0	0	0	0	1	0	0	0	0	0	0	0	0	0	0	0
---		0	0	1	---	0	0	8	0	male		8.1	0	0	---	0	0			0		0	yes	0	0	0	0	0	0		---	0	0	0	0	0	0	0	0	0	0	0	0	0	0	0	0	0	0
---		0	0	1	---	0	0	9	0	male		8	0	0	---	0	0			0		0	yes	0	0	0	0	0	0		---	0	0	0	0	0	0	0	0	0	0	0	0	0	0	0	0	0	0
---		0	0	0	---	0	0	26	0	female		10.1	0	0	yes		0			0		0	yes	0	0	0	0	0	0		---	0	0	0	0	0	0	0	0	0	0	0	0	0	1	0	0	0	0
---		0	1	0	---	0	0	15	0	female		10	0	1	no	0	1			0		0	no		0	0	0	0	0		---	0	0	0	0	0	0	0	0	1	0	0	0	0	0	0	0	0	0
---		0	0	0	---	0	0	9	0	male		8.4	0	0	---		0			0		0	yes	0	0	0	0	0	0		---	0	0	0	0	0	0	0	0	0	0	0	0	0	0	0	0	0	0
---		0	0	1	---	0	0	10	0	male		8.1	0	0	---	0	0			0		0	no		0	0	0	0	0		---	0	0	0	0	0	0	0	0	0	0	0	0	0	0	0	0	0	0
more12.5	more12.5	0	0	0	---	0	0	25	0	female		8.8	0	1	no		0			0		0	no		0	0	0	0	0		no	0	0	0	0	0	0	1	0	0	0	0	0	0	0	0	0	0	0
more12.5	more12.5	0	0	1	---	0	0	18	0	female		7.8	0	1	no	0	0			0		0	no		0	0	0	0	0		no	0	0	0	0	0	0	1	0	0	0	0	0	0	0	0	0	0	0
less12.5	less12.5	0	0	0	---	0	1	10	0	female		6	0	0	---		0		1	0		0	yes	0	0	0	0	0	0		---	0	0	0	1	0	0	0	0	0	0	0	0	0	0	0	0	0	0
---		0	0	0	---	0	1	16	0	female		8	0	1	no		0		1	0		0	no		0	0	0	0	0		---	0	0	0	0	0	0	0	0	0	0	0	0	0	0	0	0	0	0
---		0	0	0	---	0	0	9	0	male		7.5	0	0	---		0			0		0	no	0	0	0	0	0	0		---	0	0	0	0	0	0	0	0	0	0	0	0	0	0	0	0	0	0
more12.5	more12.5	0	1	0	---	0	0	24	0	male		8	0	1	no	0	1			0		0	yes	0	0	0	0	0	0		no	0	0	0	0	0	0	1	0	0	0	0	0	0	0	0	0	0	0
---		0	0	0	---	0	0	4	0	female		6.5	0	0	---		0			0		0	yes	0	0	0	0	0	0		---	0	0	0	0	0	0	0	0	0	0	0	0	1	0	0	0	0	0
---		0	0	0	---	0	0	4	0	female		6	0	0	---		0			0		0	no		0	0	0	0	0		---	0	0	0	0	0	0	0	0	0	0	0	0	0	0	0	0	0	0
---		0	0	0	---	0	0	12	0	male		9	0	1	no		0			0		0	no		0	0	0	0	0		---	0	0	0	0	0	0	0	0	0	0	0	0	0	0	0	0	0	0
---		0	0	0	---	0	0	15	0	male		10.5	0	1	no		0			0		0	yes	0	0	0	0	0	0		---	0	0	0	0	0	0	0	0	0	0	0	0	1	0	0	0	0	0
---		0	0	0	---	0	0	36	0	male		22	0	0	yes		0			0		0	no	0	0	0	0	0	0		---	0	0	0	0	0	0	0	0	0	0	0	0	0	0	0	0	0	0
---		0	0	0	---	0	0	6	0	female		8	0	0	---		0			0		0	no		0	0	0	0	0		---	0	0	0	0	0	0	0	0	0	0	0	0	0	0	0	0	0	0
---		0	0	0	---	0	0	29	0	male		23	0	0	yes		0			0		0	no		0	0	0	0	0		---	0	0	0	0	0	0	0	0	0	0	0	0	0	0	0	0	0	0
more12.5	more12.5	0	0	0	---	0	0	7	0	male		6	0	0	---		0			0		0	no		0	0	0	0	0		no	0	0	0	0	0	0	1	0	0	0	0	0	0	0	0	0	0	0
---		0	0	0	---	0	0	12	0	female		11	0	0	yes		0			0		0	no		0	0	0	0	0		---	0	0	0	0	0	0	0	0	0	0	0	0	0	0	0	0	0	0
---		0	0	0	---	0	0	29	0	female		19	0	0	yes		0			0		0	no		0	0	0	0	0		---	0	0	0	0	0	0	0	0	0	0	0	0	0	0	0	0	0	0
---		0	0	0	---	0	0	17	0	female		14	0	0	yes		0			0		0	no	0	0	0	0	0	0		---	0	0	0	0	0	0	0	0	0	0	0	0	0	0	0	0	0	0
---		0	0	0	---	0	0	18	0	male		11	0	0	yes		0			0		0	no		0	0	0	0	0		---	0	0	0	0	0	0	0	0	0	0	0	0	0	0	0	0	0	0
---		0	0	0	---	0	0	48	0	female		26	0	0	yes		0		0	0		0	no		0	0	0	0	0		---	0	0	0	0	0	0	0	0	0	1	0	0	0	0	0	0	0	0
more12.5	more12.5	0	1	0	---	0	0	16	0	male		8	0	1	no	0	0			0		0	yes	0	0	0	0	0	0		no	0	0	0	0	0	0	1	0	1	1	0	0	0	0	0	0	0	0
more12.5	more12.5	0	1	0	---	0	0	16	0	female		7.5	0	1	no	0	1			0		0	no	0	0	0	0	0	0		no	0	0	0	0	0	0	1	0	1	0	0	0	0	0	0	0	0	0
---		0	0	0	---	0	1	36	0	female		11	0	1	no	1	0		1	0		0	no	0	0	0	0	0	0		---	0	0	0	0	0	0	0	0	0	0	1	0	0	0	0	0	0	0
---		0	1	0	---	0	0	18	0	male		10	0	1	no	0	1			0		0	no	0	0	0	0	0	0		---	0	0	0	0	0	0	0	0	1	0	0	0	0	0	0	0	0	0
---		0	1	0	---	0	0	24	0	male		12	0	1	no	0	0			0		0	yes	0	0	0	0	0	0		---	0	0	0	0	0	0	0	0	0	0	0	0	1	0	0	0	0	0
more12.5	more12.5	0	0	0	---	0	0	60	0	female		13.5	0	1	no		0			0		0	yes	0	0	0	0	0	0		no	0	0	0	0	0	0	1	0	0	0	0	0	0	0	0	0	0	0
---		0	1	0	---	0	0	42	0	male			0	1	no	0	1			0		0	no	0	0	0	0	0	0		---	0	0	0	0	0	0	0	0	1	0	0	0	0	0	0	0	0	0
---		0	1	0	---	0	0	16	0	female		9.5	0	1	no	0	1			0		0	no	0	0	0	0	0	0		---	0	0	0	0	0	0	0	0	1	0	0	0	0	0	0	0	0	0
---		0	1	0	---	0	0	15	0	female		9	0	1	no	0	0			0		0	no	0	0	0	0	0	0		---	0	0	0	0	0	0	0	0	0	0	0	0	0	0	0	0	0	0
---		0	1	0	---	0	1	12	0	female		9.5	0	1	no	0	0		1	0		0	yes		0	0	0	0	0		---	0	0	0	0	0	0	0	0	0	0	0	0	0	0	0	0	0	0
---		0	0	1	---	0	0	42	0	male		13	0	1	no	0	1			0		0	yes	0	0	0	0	0	0		---	0	0	0	0	0	0	0	0	0	0	0	0	0	0	0	0	0	0
---		0	0	0	---	0	0	20	0	male		11	0	1	no		0			0		0	yes	0	0	0	0	0	0		---	0	0	0	0	0	0	0	0	0	0	0	0	0	0	0	0	0	0
---		0	0	0	---	0	0	48	0	male		14	0	1	no		0			0		0	yes	0	0	0	0	0	0		---	0	0	0	0	0	0	0	0	0	0	0	0	0	0	0	0	0	0
---		0	0	1	---	0	0	12	0	male		9	0	1	no	0	0			0		0	yes	0	0	0	0	0	0		---	0	0	0	0	0	0	0	0	0	0	0	0	0	0	0	0	0	0
---		0	0	1	---	0	0	7	0	male		8	0	0	---	0	0			0		0	no	0	0	0	0	0	0		---	0	0	0	0	0	0	0	0	0	0	0	0	0	0	0	0	0	0
---		0	1	0	---	0	0	6	0	female		6	0	0	---	0	1			0		0	yes	0	0	0	0	0	0		---	0	0	0	0	0	0	0	0	0	0	0	0	0	0	0	0	0	0
---		0	0	1	---	0	0	8	0	male		8	0	0	---	0	0			0		0	yes	0	0	0	0	0	0		---	0	0	0	0	0	0	0	0	0	0	0	0	0	0	0	0	0	0
---		0	0	0	---	0	0	24	0	male		13	0	1	no		0			0		0	yes	0	0	0	0	0	0		---	0	0	0	0	0	0	0	0	0	1	0	0	0	0	0	0	0	0
---		0	0	1	---	0	0	8	0	male		8	0	0	---	0	0			0		0	yes	0	0	0	0	0	0		---	0	0	0	0	0	0	0	0	0	0	0	0	0	0	0	0	0	0
---		0	0	0	---	0	0	8	0	male		7	0	0	---	1	0			0		0	yes	0	0	0	0	0	0		---	0	0	0	0	0	0	0	0	0	0	1	0	0	0	0	0	0	0
---		0	0	0	---	0	0	9	0	male		9.8	0	0	---		0			0		0	no	0	0	0	0	0	0		---	0	0	0	0	0	0	0	0	0	0	0	0	0	0	0	0	0	0
---		0	0	0	---	0	0	30	0	female		14.3	0	1	no		0			0		0	no		0	0	0	0	0		---	0	0	0	0	0	0	0	0	0	0	0	0	0	0	0	0	0	0
---		0	0	0	---	0	0	24	0	female		9.3	0	1	no		0			0		0	no		0	0	0	0	0		---	0	0	0	0	0	0	0	0	0	0	0	0	0	0	0	0	0	0
---		0	0	0	---	0	0	6	0	male		6.8	0	0	---		0			0		0	no		0	0	0	0	0		---	0	0	0	0	0	0	0	0	0	0	0	0	0	0	0	0	0	0
---		0	1	0	---	0	0	12	0	female		9.5	0	1	no	0	1			0		0	no	0	0	0	0	0	0		---	0	0	0	0	0	0	0	0	0	0	0	0	0	0	0	0	0	0
---		0	0	0	---	0	0	10	0	male		8	0	0	---		0			0		0	no		0	0	0	0	0		---	0	0	0	0	0	0	0	0	0	0	0	0	0	0	0	0	0	0
more12.5	more12.5	0	1	0	---	0	0	30	0	male		10	0	1	no	0	1			0		0	no	0	0	0	0	0	0		no	0	0	0	0	0	0	1	0	0	0	0	0	0	0	0	0	0	0
---		0	0	0	---	0	0	30	0	male		12	0	0	yes		0			0		0	no	0	0	0	0	0	0		---	0	0	0	0	0	0	0	0	0	0	0	0	1	0	0	0	0	0
---		0	0	0	---	0	0	30	0	male		14	0	1	no		0			0		0	no	0	0	0	0	0	0		---	0	0	0	0	0	0	0	0	0	0	0	0	1	0	0	0	0	0
---		0	0	1	---	0	0	18	0	male		10	0	0	yes	0	0			0		0	no	0	0	0	0	0	0		---	0	0	0	0	0	0	0	0	1	0	0	0	0	0	0	0	0	0
---		0	0	0	---	0	0	30	0	male		12	0	0	yes		0			0		0	yes	0	0	0	0	0	0		---	0	0	0	0	0	0	0	0	0	0	0	0	0	1	0	0	0	0
---		0	0	1	---	0	0	23	0	female		10.3	0	0	yes	0	0			0		0	no		0	0	0	0	0		---	0	0	0	0	0	0	0	0	0	0	0	0	0	0	0	0	0	0
---		0	0	1	---	0	0	36	0	female		13	0	0	yes	0	1			0		0	yes	0	0	0	0	0	0		---	0	0	0	0	0	0	0	0	0	0	0	0	0	0	0	0	0	0
---		0	0	1	---	0	0	39	0	female		11.6	0	1	no	0	0			0		0	no		0	0	0	0	0		---	0	0	0	0	0	0	0	0	0	0	0	0	0	0	0	0	0	0
---		0	0	0	---	0	0	4	0	female		6	0	0	---		0			0		0	no	0	0	0	0	0	0		---	0	0	0	0	0	0	0	0	0	0	0	0	0	0	0	0	0	0
less12.5	less12.5	0	0	1	---	0	1	24	0	male		8	0	1	no	0	0		1	0		0	yes	0	0	0	0	0	0		---	0	0	0	1	0	0	0	0	0	0	0	0	0	0	0	0	0	0
more12.5	more12.5	0	0	1	---	0	0	18	0	female		6.5	0	1	no	0	0			0		0	no	0	0	0	0	0	0		no	0	0	0	0	0	0	1	0	0	0	0	0	0	0	0	0	0	0
---		0	0	1	---	0	0	4	0	female		5.4	0	0	---	0	0			0		0	no		0	0	0	0	0		---	0	0	0	0	0	0	0	0	0	0	0	0	0	0	0	0	0	0
more12.5	more12.5	0	0	0	---	0	0	7	0	male		6	0	0	---		0			0		0	no		0	0	0	0	0		no	0	0	0	0	0	0	1	0	0	0	0	0	0	0	0	0	0	0
---		0	0	0	---	0	0	42	0	female		25	0	0	yes		0			0		0	no		0	0	0	0	0		---	0	0	0	0	0	0	0	0	0	0	0	0	0	0	0	0	0	0
---		0	0	0	---	0	0	48	0	female		25	0	0	yes		0			0		0	no	0	0	0	0	0	0		---	0	0	0	0	0	0	0	0	0	0	0	0	0	0	0	0	0	0
---		0	0	0	---	0	0	44	0	male		13.1	0	0	yes		0			0		0	yes	0	0	0	0	0	0		---	0	0	0	0	0	0	0	0	0	0	0	0	0	1	0	0	0	0
---		0	0	0	---	0	0	36	0	male		22	0	0	yes		0			0		0	no	0	0	0	0	0	0		---	0	0	0	0	0	0	0	0	0	0	0	0	0	0	0	0	0	0
---		0	0	0	---	0	0	10	0	female		9	0	0	---		0			0		0	no		0	0	0	0	0		---	0	0	0	0	0	0	0	0	0	0	0	0	0	0	0	0	0	0
---		0	0	0	---	0	0	48	0	male		22	0	0	yes		0			0		0	no	0	0	0	0	0	0		---	0	0	0	0	0	0	0	0	0	0	0	0	0	0	0	0	0	0
---		0	0	0	---	0	0	48	0	male		26	0	0	yes		0			0		0	no	0	0	0	0	0	0		---	0	0	0	0	0	0	0	0	0	0	0	0	0	0	0	0	0	0
---		0	0	0	---	0	0	24	0	male		17	0	0	yes		0			0		0	no		0	0	0	0	0		---	0	0	0	0	0	0	0	0	0	0	0	0	0	0	0	0	0	0
---		0	0	1	---	0	0	29	0	male		25	0	0	yes	0	0			0		0	no		0	0	0	0	0		---	0	0	0	0	0	0	0	0	0	0	0	0	0	0	0	0	0	0
---		0	0	0	---	0	0	24	0	female		22	0	1	no		0			0		0	no		0	0	0	0	0		---	0	0	0	0	0	0	0	0	0	0	0	0	0	0	0	0	0	0
---		0	0	0	---	0	0	36	0	male		24	0	0	yes		0			0		0	no		0	0	0	0	0		---	0	0	0	0	0	0	0	0	0	0	0	0	0	0	0	0	0	0
---		0	0	0	---	0	0	29	0	female		23	0	0	yes		0			0		0	no	0	0	0	0	0	0		---	0	0	0	0	0	0	0	0	0	0	0	0	1	0	0	0	0	0
---		0	0	0	---	0	1	10	0	male		8	0	0	---		0		1	0		0	no	0	0	0	0	0	0		---	0	0	0	0	0	0	0	0	0	0	0	0	0	0	0	0	0	0
---		0	0	0	---	0	0	12	0	female		9	0	0	yes		0			0		0	no		0	0	0	0	0		---	0	0	0	0	0	0	0	0	0	0	0	0	0	0	0	0	0	0
---		0	0	0	---	0	0	18	0	male		11	0	0	yes		0			0		0	no		0	0	0	0	0		---	0	0	0	0	0	0	0	0	0	0	0	0	0	0	0	0	0	0
---		0	0	0	---	0	0	17	0	female		13	0	0	yes		0			0		0	no		0	0	0	0	0		---	0	0	0	0	0	0	0	0	1	0	0	0	0	0	0	0	0	0
---		0	0	0	---	0	0	36	0	female		17	0	0	yes		0			0		0	no	0	0	0	0	0	0		---	0	0	0	0	0	0	0	0	0	0	0	0	0	0	0	0	0	0
---		0	0	1	---	0	0	18	0	male		10.5	0	0	yes	0	0			0		0	no		0	0	0	0	0		---	0	0	0	0	0	0	0	0	0	0	0	0	0	0	0	0	0	0
more12.5	more12.5	0	0	1	---	0	1	48	0	male		11	0	1	no	0	0		1	0		0	no		0	0	0	0	0		no	0	0	0	0	0	0	1	0	1	0	0	0	0	0	0	0	0	0
---		0	1	0	---	0	0	19	0	male		9	0	1	no	0	0			0		0	yes	0	0	0	0	0	0		---	0	0	0	0	0	0	0	0	0	0	0	0	0	0	0	0	0	0
---		0	0	0	---	0	0	4	0	female		6	0	0	---		0			0		0	no		0	0	0	0	0		---	0	0	0	0	0	0	0	0	0	0	0	0	0	0	0	0	0	0
more12.5	more12.5	0	0	1	---	0	0	26	0	male		9.5	0	1	no	0	0			0		0	no		0	0	0	0	0		no	0	0	0	0	0	0	1	0	1	0	0	0	0	0	0	0	0	0
more12.5	more12.5	0	0	0	---	0	0	24	0	male		9	0	1	no	1	0			0		0	no		0	0	0	0	0		no	0	0	0	0	0	0	1	0	0	0	0	0	0	0	0	0	0	0
---		0	1	0	---	0	1	36	0	female		13	0	1	no	0	0		1	0		0	no	0	0	0	0	0	0		---	0	0	0	0	0	0	0	0	1	0	0	0	0	0	0	0	0	0
---		0	0	0	---	0	0	18	0	male		9	0	1	no		0			0		0	yes	0	0	0	0	0	0		---	0	0	0	0	0	0	0	0	0	0	0	0	1	0	0	0	0	0
---		0	0	1	---	0	0	12	0	female		8	0	1	no	0	1			0		0	yes	0	0	0	0	0	0		---	0	0	0	0	0	0	0	0	0	0	0	0	0	0	0	0	0	0
---		---	---	---	---	---	---	6	---	male	62	5	---	0	---	---	---	---	---	---	---	---	no	---	---	---	---	---	---	---	---	---	---	---	0	---	---	0	0	---	---	---	---	---	---	---	---	---	0
---		0	0	0	---	0	0	24	0	male		9.9	0	0	yes		0			0		0	no		0	0	0	0	0		---	0	0	0	0	0	0	0	0	0	0	0	0	0	0	0	0	0	0
---		0	0	0	---	0	0	2	0	male		5.4	0	0	---		0			0		0	no		0	0	0	0	0		---	0	0	0	0	0	0	0	0	0	0	0	0	0	0	0	0	0	0
---		0	0	1	---	0	0	6	0	female		5.8	0	0	---	0	0			0		0	no		0	0	0	0	0		---	0	0	0	0	0	0	0	0	0	0	0	0	0	0	0	0	0	0
---		0	0	0	---	0	0	18	0	female		9.2	0	0	yes		0			0		0	no		0	0	0	0	0		---	0	0	0	0	0	0	0	0	0	0	0	0	0	0	0	0	0	0
---		0	0	1	---	0	0	36	0	female		11.2	0	1	no	0	0			0		0	no		0	0	0	0	0		---	0	0	0	0	0	0	0	0	0	0	0	0	0	0	0	0	0	0
---		0	0	0	---	0	0	3	0	male	2	3.5	0	0	---		0			0		0	no		0	0	0	0	0		---	0	0	0	0	0	0	0	0	0	0	0	0	0	0	0	0	0	0
---		0	0	0	---	0	0	3	0	male	2	4.1	0	0	---		0			0		0	no		0	0	0	0	0		---	0	0	0	0	0	0	0	0	0	0	0	0	0	0	0	0	0	0
---		0	0	0	---	0	0	48	0	female		13.9	0	0	yes		0			0		0	yes	0	0	0	0	0	0		---	0	0	0	0	0	0	0	0	0	0	0	0	0	1	0	0	0	0
---		0	0	0	---	0	0	36	0	male		13.5	0	0	yes		0			0		0	yes	0	0	0	0	0	0		---	0	0	0	0	0	0	0	0	0	0	0	0	1	0	0	0	0	0
---		0	0	0	---	0	0	3	0	female		4.9	0	0	---		0			0		0	no		0	0	0	0	0		---	0	0	0	0	0	0	0	0	0	0	0	0	0	0	0	0	0	0
---		0	0	0	---	0	0	7	0	female		8.7	0	0	---		0			0		0	yes	0	0	0	0	0	0		---	0	0	0	0	0	0	0	0	0	0	0	0	0	0	0	0	0	0
---		0	0	0	---	0	0	17	0	male		18	0	0	yes		0			0		0	no		0	0	0	0	0		---	0	0	0	0	0	0	0	0	0	0	0	0	0	0	0	0	0	0
---		0	0	0	---	0	0	12	0	male		11	0	1	no		0			0		0	no		0	0	0	0	0		---	0	0	0	0	0	0	0	0	0	0	0	0	0	0	0	0	0	0
---		0	0	1	---	0	1	12	0	male		9	0	1	no	0	0		1	0		0	no	0	0	0	0	0	0		---	0	0	0	0	0	0	0	0	0	0	0	0	0	0	0	0	0	0
---		0	0	0	---	0	0	41	0	female		27	0	0	yes		0			0		0	yes		0	0	0	0	0		---	0	0	0	0	0	0	0	0	0	0	0	0	0	0	0	0	0	0
---		0	0	0	---	0	0	24	0	male		15	0	0	yes		0			0		0	no	0	0	0	0	0	0		---	0	0	0	0	0	0	0	0	0	0	0	0	0	0	0	0	0	0
---		0	0	1	---	0	0	16	0	female		15	0	1	no	0	0			0		0	no		0	0	0	0	0		---	0	0	0	0	0	0	0	0	0	0	0	0	0	0	0	0	0	0
---		0	0	0	---	0	0	60	0	female		13.8	0	0	yes		0			0		0	no		0	0	0	0	0		---	0	0	0	0	0	0	0	0	0	0	0	0	0	0	0	0	0	0
---		0	0	1	---	0	0	19	0	female		9.3	0	0	yes	0	0			0		0	yes	0	0	0	0	0	0		---	0	0	0	0	0	0	0	0	0	0	0	0	0	0	0	0	0	0
more12.5	more12.5	0	0	0	---	0	0	9	0	male		7	0	0	---		0			0		0	no	0	0	0	0	0	0		no	0	0	0	0	0	0	1	0	0	0	0	0	0	0	0	0	0	0
more12.5	more12.5	0	0	0	---	0	0	9	0	male		7	0	0	---		0			0		0	no		0	0	0	0	0		no	0	0	0	0	0	0	1	0	0	0	0	0	0	0	0	0	0	0
more12.5	more12.5	0	0	1	---	0	0	10	0	female		6.7	0	0	---	0	0			0		0	no		0	0	0	0	0		no	0	0	0	0	0	0	1	0	0	0	0	0	0	0	0	0	0	0
---		0	0	1	---	0	0	24	0	female		11.6	0	1	no	0	0			0		0	no		0	0	0	0	0		---	0	0	0	0	0	0	0	0	0	0	0	0	0	0	0	0	0	0
---		0	0	1	---	0	0	42	0	male		14.6	0	1	no	0	1			0		0	yes	0	0	0	0	0	0		---	0	0	0	0	0	0	0	0	0	0	0	0	0	0	0	0	0	0
---		0	0	0	---	0	0	5	0	female		6	0	0	---		0			0		0	no		0	0	0	0	0		---	0	0	0	0	0	0	0	0	0	0	0	0	0	0	0	0	0	0
---		0	0	0	---	0	0	6	1	female		6.4	0	0	---		0			0		0	yes	0	0	0	0	0	0		---	0	0	0	0	0	0	0	0	0	0	0	0	0	0	0	0	0	0
---		0	0	0	---	0	0	19	0	male		9.6	0	0	yes		0			0		0	yes	0	0	0	0	0	0		---	0	0	0	0	0	0	0	0	0	0	0	0	0	0	0	0	0	0
---		0	0	0	---	0	0	4	0	male		7	0	0	---		0			0		0	yes	0	0	0	0	0	0		---	0	0	0	0	0	0	0	0	0	0	0	0	0	0	0	0	0	0
more12.5	more12.5	0	0	0	---	0	0	30	0	female		9.9	0	1	no		0			0		0	yes	0	0	0	0	0	0		no	0	0	0	0	0	0	1	0	0	0	0	0	0	0	0	0	0	0
---		0	0	0	---	0	0	6	0	male		8.1	0	0	---		0			0		0	no		0	0	0	0	0		---	0	0	0	0	0	0	0	0	0	0	0	0	0	0	0	0	0	0
more12.5	more12.5	0	0	0	---	0	0	22	0	male		8	0	1	no		0			0		0	yes	0	0	0	0	0	0		no	0	0	0	0	0	0	1	0	1	0	0	0	0	0	0	0	0	0
---		0	0	0	---	0	0	8	0	female		7	0	0	---		0			0		0	yes	0	0	0	0	0	0		---	0	0	0	0	0	0	0	0	0	0	0	0	0	0	0	0	0	0
---		0	0	0	---	0	0	14	0	male		9.5	0	1	no		0			0		0	no		0	0	0	0	0		---	0	0	0	0	0	0	0	0	1	0	0	0	0	0	0	0	0	0
---		0	0	0	---	0	1	4	0	female		5.5	0	0	---		0		1	0		0	yes	0	0	0	0	0	0		---	0	0	0	0	0	0	0	0	0	0	0	0	0	0	0	0	0	0
---		---	---	---	---	---	---	3	---	male	61	4	---	0	---	---	---	---	---	---	---	---	yes	---	---	---	---	---	---	---	---	---	---	---	0	---	---	0	0	---	---	---	---	---	---	---	---	---	1
---		---	---	---	---	---	---	3	---	male	61	4	---	0	---	---	---	---	---	---	---	---	yes	---	---	---	---	---	---	---	---	---	---	---	0	---	---	0	0	---	---	---	---	---	---	---	---	---	1
---		0	0	0	---	0	0	12	0	male		11	0	1	no		0			0		0	no		0	0	0	0	0		---	0	0	0	0	0	0	0	0	0	0	0	0	0	0	0	0	0	0
---		0	0	0	---	0	0	36	0	male		15	0	0	yes		0			0		0	no	0	0	0	0	0	0		---	0	0	0	0	0	0	0	0	0	0	0	0	0	0	0	0	0	0
---		0	0	1	---	0	0	29	0	male		18	0	0	yes	0	0			0		0	no	0	0	0	0	0	0		---	0	0	0	0	0	0	0	0	0	0	0	0	0	0	0	0	0	0
---		0	0	0	---	0	0	24	0	female		15	0	0	yes		0			0		0	no	0	0	0	0	0	0		---	0	0	0	0	0	0	0	0	0	0	0	0	1	0	0	0	0	0
more12.5	more12.5	0	0	0	---	0	0	7	0	male		6	0	0	---		0			0		0	no		0	0	0	0	0		no	0	0	0	0	0	0	1	0	0	0	0	0	0	0	0	0	0	0
---		0	0	0	---	0	0	48	0	female		17	0	0	yes		0			0		0	yes	0	0	0	0	0	0		---	0	0	0	0	0	0	0	0	0	0	0	0	0	0	0	0	0	0
---		0	0	0	---	0	0	53	0	male		31	0	0	yes		0			0		0	no	0	0	0	0	0	0		---	0	0	0	0	0	0	0	0	0	0	0	0	0	0	0	0	0	0
---		0	0	0	---	0	0	29	0	male		17	0	0	yes		0			0		0	yes		0	0	0	0	0		---	0	0	0	0	0	0	0	0	0	0	0	0	0	0	0	0	0	0
---		0	0	0	---	0	0	17	0	male		12	0	1	no		0			0		0	no		0	0	0	0	0		---	0	0	0	0	0	0	0	0	0	0	0	0	0	0	0	0	0	0
---		0	0	1	---	0	0	17	0	male		15	0	0	yes	0	0			0		0	no	0	0	0	0	0	0		---	0	0	0	0	0	0	0	0	0	0	0	0	0	0	0	0	0	0
more12.5	more12.5	---	---	---	---	---	---	7	---	male	71	6	---	0	---	---	---	---	---	---	---	---	no	---	---	---	---	---	---	---	yes	---	---	---	0	---	---	0	0	---	---	---	---	---	---	---	---	---	0
---		0	0	0	---	0	0	27	0	male		11	0	1	no		0			0		0	yes	0	0	0	0	0	0		---	0	0	0	0	0	0	0	0	1	0	0	0	1	0	0	0	0	0
---		---	---	---	---	---	---	3	---	male	71	5	---	0	---	---	---	---	---	---	---	---	no	---	---	---	---	---	---	---	---	---	---	---	0	---	---	0	0	---	---	---	---	---	---	---	---	---	0
---		0	0	0	---	0	0	5	0	male		7.7	0	0	---		0			0		0	no		0	0	0	0	0		---	0	0	0	0	0	0	0	0	0	0	0	0	0	0	0	0	0	0
---		0	0	0	---	0	0	11	0	male		8.3	0	0	---		0			0		0	yes	0	0	0	0	0	0		---	0	0	0	0	0	0	0	0	0	0	0	0	0	0	0	0	0	0
---		0	0	1	---	0	0	18	0	male		10	0	1	no	0	0			0		0	yes	0	0	0	0	0	0		---	0	0	0	0	0	0	0	0	1	0	0	0	0	0	0	0	0	0
---		0	0	0	---	0	0	36	0	male		12.3	0	1	no		0			0		0	no		0	0	0	0	0		---	0	0	0	0	0	0	0	0	0	0	0	0	0	0	0	0	0	0
---		0	0	0	---	0	0	13	0	female		10.1	0	1	no		0			0		0	no		0	0	0	0	0		---	0	0	0	0	0	0	0	0	0	0	0	0	0	0	0	0	0	0
---		0	0	0	---	0	0	36	0	female		14	0	1	no		0			0		0	no		0	1	0	0	0		---	0	0	0	0	0	0	0	0	0	0	0	0	0	0	0	0	0	0
---		0	0	0	---	0	1	30	0	male		12	0	1	no		0		1	0		0	yes	0	0	0	0	0	0		---	0	0	0	0	0	0	0	0	1	0	0	0	0	0	0	0	0	0
---		0	0	0	---	0	0	42	0	female		14	0	1	no		0			0		0	no	0	0	0	0	0	0		---	0	0	0	0	0	0	0	0	0	0	0	0	0	0	0	0	0	0
---		0	0	1	---	0	0	8	0	male		8	0	0	---	0	0			0		0	no		0	0	0	0	0		---	0	0	0	0	0	0	0	0	0	0	0	0	0	0	0	0	0	0
---		0	0	1	---	0	0	15	0	male		8.4	0	1	no	0	0			0		0	no		0	0	0	0	0		---	0	0	0	0	0	0	0	0	0	0	0	0	0	0	0	0	0	0
---		0	0	0	---	0	0	3	0	male		6.2	0	0	---		0			0		0	no	0	0	0	0	0	0		---	0	0	0	0	0	0	0	0	0	0	0	0	1	0	0	0	0	0
---		0	0	0	---	0	0	3	0	female		4.6	0	0	---		0			0		0	no		0	0	0	0	0		---	0	0	0	0	0	0	0	0	0	0	0	0	0	0	0	0	0	0
---		0	0	0	---	1	0	9	0	female		8	0	0	---		0		0	0	1	0	no	0	0	0	0	0	0		---	0	0	0	0	0	0	0	0	0	0	0	0	0	0	0	0	0	0
---		0	0	0	---	0	0	6	0	male	2	5.4	0	0	---		0			0		0	yes	0	0	0	0	0	0		---	0	0	0	0	0	0	0	0	0	0	0	0	1	0	0	0	0	0
---		0	0	0	---	0	0	8	0	male		8	0	0	---		0			0		0	yes	0	0	0	0	0	0		---	0	0	0	0	0	0	0	0	0	0	0	0	0	0	0	0	0	0
---		0	0	0	---	0	0	48	0	female		14	0	1	no		0			0		0	yes	0	0	0	0	0	0		---	0	0	0	0	0	0	0	0	0	0	0	0	0	0	0	0	0	0
---		0	0	0	---	0	0	6	0	female		5.8	0	0	---		0			0		0	no		0	0	0	0	0		---	0	0	0	0	0	0	0	0	0	0	0	0	0	0	0	0	0	0
less12.5	less12.5	0	0	0	---	1	0	9	0	male		7	0	0	---		0		0	0	1	0	yes	0	0	0	0	0	0		---	0	0	0	1	0	0	0	0	0	0	0	0	0	0	0	0	0	0
---		0	0	0	---	0	0	36	0	male		13	0	1	no		0	0		0		0	yes	0	0	0	0	0	0		---	0	0	0	0	0	0	0	0	0	0	0	0	0	0	0	0	0	0
more12.5	more12.5	0	0	0	---	0	0	36	0	male		11	0	0	yes	1	0		0	0		0	no		0	0	0	0	0		no	0	0	0	0	0	0	1	0	0	0	1	0	0	0	0	0	0	0
---		0	0	0	---	0	0	12	0	female		9	0	0	yes		0			0		0	yes	0	0	0	0	0	0		---	0	0	0	0	0	0	0	0	0	0	0	0	0	0	0	0	0	0
---		0	0	1	---	0	0	30	0	male		13	0	1	no	0	0		0	0		0	no		0	0	0	0	0		---	0	0	0	0	0	0	0	0	0	0	0	0	0	0	0	0	0	0
---		0	0	0	---	0	0	13	0	male		8	0	1	no		0			0		0	no	0	0	0	0	0	0		---	0	0	0	0	0	0	0	0	0	0	0	0	0	0	0	0	0	0
---		0	0	1	---	0	0	4	0	male		6	0	0	---	0	0			0		0	no		0	0	0	0	0		---	0	0	0	0	0	0	0	0	0	0	0	0	0	0	0	0	0	0
---		0	0	0	---	0	0	26	0	female		10	0	0	yes		0			0		0	no		0	0	0	0	0		---	0	0	0	0	0	0	0	0	0	0	0	0	0	0	0	0	0	0
more12.5	more12.5	0	0	0	---	0	0	41	0	male		11	0	0	yes		0			0		0	no	0	0	0	0	0	0		no	0	0	0	0	0	0	1	0	0	0	0	0	0	0	0	0	0	0
---		0	0	0	---	0	0	12	0	male		8	0	1	no		0			0		0	yes		0	0	0	0	0		---	0	0	0	0	0	0	0	0	0	0	0	0	0	0	0	0	0	0
---		0	0	0	---	0	0	39	0	male		12.8	0	1	no		0			0		0	yes	0	0	0	0	0	0		---	0	0	0	0	0	0	0	0	0	0	0	0	0	1	0	0	0	0
---		0	0	0	---	0	0	25	0	male		14.3	0	0	yes		0			0		0	no	0	0	0	0	0	0		---	0	0	0	0	0	0	0	0	0	0	0	0	0	1	0	0	0	0
---		0	0	1	---	0	0	18	0	female		9.7	0	1	no	0	1			0		0	yes	0	0	0	0	0	0		---	0	0	0	0	0	0	0	0	0	0	0	0	0	0	0	0	0	0
---		0	0	0	---	0	0	55	0	male		17.1	0	0	yes		0			0		0	no	0	0	0	0	0	0		---	0	0	0	0	0	0	0	0	0	0	0	0	1	0	0	0	0	0
more12.5	more12.5	0	0	0	---	0	0	7	0	female		6	0	0	---		0			0		0	yes	0	0	0	0	0	0		no	0	0	0	0	0	0	1	0	0	0	0	0	0	0	0	0	0	0
---		0	0	0	---	0	0	4	0	female	58	4.5	0	0	---		0			0		0	yes	0	0	0	0	0	0		---	0	0	0	0	0	0	1	0	0	0	0	0	0	0	0	0	0	0
more12.5	more12.5	0	0	1	---	0	0	18	0	female		7.5	0	1	no	0	0			0		0	no		0	0	0	0	0		no	0	0	0	0	0	0	1	0	1	0	0	0	0	0	0	0	0	0
---		0	0	0	---	0	0	9	0	male		9	0	0	---		0			0		0	no	0	0	0	0	0	0		---	0	0	0	0	0	0	0	0	0	0	0	0	0	0	0	0	0	0
---		0	0	0	---	0	0	4	0	female		6.2	0	0	---		0			0		0	no		0	0	0	0	0		---	0	0	0	0	0	0	0	0	0	0	0	0	0	0	0	0	0	0
---		---	---	---	---	---	---	4	---	female	60	4	---	0	---	---	---	---	---	---	---	---	yes	---	---	---	---	---	---	---	---	---	---	---	0	---	---	0	0	---	---	---	---	---	---	---	---	---	0
---		0	0	0	---	0	1	48	0	male		14.5	0	1	no		0		1	0		0	yes		0	0	0	0	0		---	0	0	0	0	0	0	0	0	1	0	0	0	0	0	0	0	0	0
---		0	0	0	---	0	0	10	0	male		8	0	0	---		0			0		0	yes	0	0	0	0	0	0		---	0	0	0	0	0	0	0	0	0	0	0	0	1	0	0	0	0	0
---		0	1	0	---	0	0	12	0	female		8	0	1	no	0	1			0		0	no	0	0	0	0	0	0		---	0	0	0	0	0	0	0	0	0	0	0	0	0	0	0	0	0	0
---		0	0	0	---	0	0	56	0	male		15.7	0	0	yes		0			0		0	yes	0	0	0	0	0	0		---	0	0	0	0	0	0	0	0	0	0	0	0	0	1	0	0	0	0
---		0	0	0	---	0	0	9	0	female		9	0	0	---		0			0		0	yes	0	0	0	0	0	0		---	0	0	0	0	0	0	0	0	0	0	0	0	0	0	0	0	0	0
more12.5	more12.5	0	0	1	---	0	0	18	0	male		8.2	0	0	yes	0	0			0		0	no		0	0	0	0	0		no	0	0	0	0	0	0	1	0	0	0	0	0	0	0	0	0	0	0
---		0	0	1	---	1	0	8	0	female		7	0	0	---	0	0		0	0	1	0	no	0	0	0	0	0	0		---	0	0	0	0	0	0	0	0	0	0	0	0	0	0	0	0	0	0
---		0	0	0	---	0	0	42	0	male		13.2	0	1	no		0			0		0	no		0	0	0	0	0		---	0	0	0	0	0	0	0	0	0	0	0	0	0	0	0	0	0	0
---		0	1	0	---	0	0	15	0	female		8	0	1	no	0	0			0		0	no		0	0	0	0	0		---	0	0	0	0	0	0	0	0	1	0	0	0	0	0	0	0	0	0
---		0	0	0	---	0	0	48	0	male		13.2	0	0	yes		0			0		0	no		0	0	0	0	0		---	0	0	0	0	0	0	0	0	0	0	0	0	0	0	0	0	0	0
---		0	0	0	---	0	0	25	0	female		9.9	0	0	yes		0			0		0	no		0	0	0	0	0		---	0	0	0	0	0	0	0	0	0	0	0	0	0	0	0	0	0	0
---		0	0	0	---	0	0	60	0	male		15.3	0	0	yes		0			0		0	yes	0	0	0	0	0	0		---	0	0	0	0	0	0	0	0	0	0	0	0	0	1	0	0	0	0
---		0	0	1	---	0	0	18	0	male		11	0	1	no	0	1			0		0	no		0	0	0	0	0		---	0	0	0	0	0	0	0	0	0	0	0	0	0	0	0	0	0	0
---		0	0	1	---	0	0	12	0	male		11	0	1	no	0	0			0		0	no		0	0	0	0	0		---	0	0	0	0	0	0	0	0	0	0	0	0	0	0	0	0	0	0
---		0	0	0	---	0	0	6	0	female		9	0	0	---		0			0		0	no		0	0	0	0	0		---	0	0	0	0	0	0	0	0	0	0	0	0	0	0	0	0	0	0
---		0	0	1	---	0	0	6	0	female		7	0	0	---	0	0			0		0	no		0	0	0	0	0		---	0	0	0	0	0	0	0	0	0	0	0	0	0	0	0	0	0	0
---		0	0	1	---	0	0	17	0	male		12	0	1	no	0	0			0		0	no	0	0	0	0	0	0		---	0	0	0	0	0	0	0	0	0	0	0	0	0	0	0	0	0	0
---		0	0	1	---	0	0	24	0	male		17	0	0	yes	0	0			0		0	no		0	0	0	0	0		---	0	0	0	0	0	0	0	0	0	0	0	0	0	0	0	0	0	0
more12.5	more12.5	0	0	0	---	0	0	9	0	male		7	0	0	---		0			0		0	no		0	0	0	0	0		no	0	0	0	0	0	0	1	0	0	0	0	0	0	0	0	0	0	0
---		0	0	0	---	0	0	12	0	male		11	0	0	yes		0			0		0	no		0	0	0	0	0		---	0	0	0	0	0	0	0	0	0	0	0	0	0	0	0	0	0	0
---		0	0	1	---	0	1	24	0	female		13	0	0	yes	0	0		1	0		0	no	0	0	0	0	0	0		---	0	0	0	0	0	0	0	0	0	0	0	0	0	0	0	0	0	0
---		0	0	1	---	0	0	9	0	female		8	0	0	---	0	0			0		0	no		0	0	0	0	0		---	0	0	0	0	0	0	0	0	0	0	0	0	0	0	0	0	0	0
---		0	0	0	---	0	0	60	0	male		16	0	1	no		0			0		0	yes	0	0	0	0	0	0		---	0	0	0	0	0	0	0	0	0	0	0	0	1	0	0	0	0	0
less12.5	less12.5	0	0	1	---	0	0	9	0	female		6	0	0	---	0	1			0		0	no		0	0	0	0	0		---	0	0	0	1	0	0	0	0	0	0	0	0	0	0	0	0	0	0
---		0	0	1	---	0	0	42	0	male		12.7	0	1	no	0	0			0		0	no		0	0	0	0	0		---	0	0	0	0	0	0	0	0	0	0	0	0	0	0	0	0	0	0
---		0	0	0	---	0	0	3	0	male		5.5	0	0	---		0			0		0	yes	0	0	0	0	0	0		---	0	0	0	0	1	0	0	0	0	0	0	0	0	0	0	0	0	0
---		0	0	0	---	0	0	36	0	male		13.8	0	0	yes		0			0		0	yes	0	0	0	0	0	0		---	0	0	0	0	0	0	0	0	0	0	0	0	0	0	0	0	0	0
---		0	0	1	---	1	0	8	0	female		9	0	0	---	0	0		0	0	1	0	yes	0	0	0	0	0	0		---	0	0	0	0	0	0	0	0	0	0	0	0	0	0	0	0	0	0
---		0	0	0	---	0	0	24	0	male		10	0	1	no	1	1			0		0	yes	0	0	0	0	0	0		---	0	0	0	0	0	0	0	0	0	0	1	0	0	0	0	0	0	0
---		0	0	0	---	0	0	44	0	male		13	0	1	no		0			0		0	no		0	0	0	0	0		---	0	0	0	0	0	0	0	0	0	0	0	0	0	0	0	0	0	0
---		0	0	1	---	0	0	18	0	male		10	0	1	no	0	0			0		0	no		0	0	0	0	0		---	0	0	0	0	0	0	0	0	0	0	0	0	0	0	0	0	0	0
---		0	0	1	---	0	0	12	0	male		9	0	0	yes	0	1			0		0	no		0	0	0	0	0		---	0	0	0	0	0	0	0	0	0	0	0	0	0	0	0	0	0	0
---		0	0	0	---	0	0	8	0	male		8	0	0	---		0			0		0	yes	0	0	0	0	0	0		---	0	0	0	0	0	0	0	0	0	0	0	0	1	0	0	0	0	0
more12.5	more12.5	0	0	0	---	0	0	60	0	female		12.8	0	0	yes		0			0		0	yes	0	0	0	0	0	0		no	0	0	0	0	0	0	1	0	0	0	0	0	0	1	0	0	0	0
---		0	0	0	---	0	0	48	0	female		14	0	1	no		0			0		0	no		0	0	0	0	0		---	0	0	0	0	0	0	0	0	0	0	0	0	0	0	0	0	0	0
---		0	0	1	---	0	0	48	0	female		14.5	0	0	yes	0	0			0		0	yes	0	0	0	0	0	0		---	0	0	0	0	0	0	0	0	0	0	0	0	0	0	0	0	0	0
more12.5	more12.5	0	0	0	---	0	0	45	0	female		10.6	0	1	no		0			0		0	yes	0	0	0	0	0	0		no	0	0	0	0	0	0	1	0	0	0	0	0	0	0	0	0	0	0
---		0	0	0	---	0	0	33	0	male		12.5	0	0	yes		0			0		0	yes	0	0	0	0	0	0		---	0	0	0	0	0	0	0	0	0	0	0	0	1	0	0	0	0	0
more12.5	more12.5	0	0	0	---	0	0	60	0	female		13	0	1	no		0			0		0	yes	0	0	0	0	0	0		no	0	0	0	0	0	0	1	0	0	0	0	0	0	0	0	0	0	0
---		0	0	0	---	0	0	39	0	male		12.8	0	0	yes		0			0		0	no		0	0	0	0	0		---	0	0	0	0	0	0	0	0	0	0	0	0	0	0	0	0	0	0
---		0	0	1	---	0	0	14	0	female		8	0	1	no	0	0			0		0	yes	0	0	0	0	0	0		---	0	0	0	0	0	0	0	0	0	0	0	0	0	0	0	0	0	0
---		0	0	1	---	0	1	18	0	female		10	0	1	no	0	0		1	0		0	yes	0	0	0	0	0	0		---	0	0	0	0	0	0	0	0	1	0	0	0	0	0	0	0	0	0
---		0	0	0	---	0	0	48	0	female		14	0	1	no		0			0		0	yes	0	0	0	0	0	0		---	0	0	0	0	0	0	0	0	0	0	0	0	0	0	0	0	0	0
---		0	0	0	---	0	0	18	0	female		9.7	0	1	no		0			0		0	no		0	0	0	0	0		---	0	0	0	0	0	0	0	0	0	0	0	0	0	0	0	0	0	0
---		0	0	1	---	0	0	20	0	female		10.3	0	1	no	0	0			0		0	no		0	0	0	0	0		---	0	0	0	0	0	0	0	0	0	0	0	0	0	0	0	0	0	0
---		0	1	0	---	0	0	14	0	male		14	0	1	no	0	1			0		0	yes	0	0	0	0	0	0		---	0	0	0	0	0	0	0	0	0	0	0	0	0	0	0	0	0	0
more12.5	more12.5	0	0	0	---	0	0	48	0	female		11.3	0	1	no		0			0		0	no		0	0	0	0	0		no	0	0	0	0	0	0	1	0	0	0	0	0	0	0	0	0	0	0
---		0	1	0	---	0	1	11	0	male		8.5	0	0	---	0	0		1	0		0	yes	0	0	0	0	0	0		---	0	0	0	0	0	0	0	0	0	0	0	0	0	0	0	0	0	0
---		0	0	0	---	0	0	42	0	male		12.4	0	1	no		0			0		0	yes	0	0	0	0	0	0		---	0	0	0	0	0	0	0	0	0	0	0	0	0	1	0	0	0	0
---		0	0	0	---	0	0	4	0	female		6	0	0	---		0			0		0	yes	0	0	0	0	0	0		---	0	0	0	0	0	0	0	0	0	0	0	0	0	0	0	0	0	0
---		0	0	0	---	0	0	50	0	male		14.8	0	0	yes		0			0		0	no		0	0	0	0	0		---	0	0	0	0	0	0	0	0	0	0	0	0	0	0	0	0	0	0
more12.5	more12.5	0	0	0	---	0	0	59	0	female		13.5	0	1	no		0			0		0	no		0	0	0	0	0		no	0	0	0	0	0	0	1	0	0	0	0	0	0	0	0	0	0	0
---		0	0	0	---	0	0	49	0	female		15.3	0	1	no		0			0		0	yes	0	0	0	0	0	0		---	0	0	0	0	0	0	0	0	0	0	0	0	0	0	0	0	0	0
---		0	0	0	---	0	0	8	0	male		7.5	0	0	---		0			0		0	no	0	0	0	0	0	0		---	0	0	0	0	0	0	0	0	0	0	0	0	0	0	0	0	0	0
more12.5	more12.5	0	0	1	---	0	0	11	0	female		5.5	0	0	---	0	1			0		0	yes	0	0	0	0	0	0		no	0	0	0	0	0	0	1	0	0	0	0	0	0	0	0	0	0	0
---		0	0	0	---	0	0	48	0	male		14.5	0	1	no		0			0		0	yes		0	0	0	0	0		---	0	0	0	0	0	0	0	0	1	0	0	0	0	0	0	0	0	0
---		0	0	0	---	0	0	8	0	male		8.5	0	0	---		0			0		0	yes	0	0	0	0	0	0		---	0	0	0	0	0	0	0	0	0	0	0	0	0	0	0	0	0	0
more12.5	more12.5	0	0	0	---	0	0	30	0	female		10	0	1	no		0			0		0	no	0	0	0	0	0	0		no	0	0	0	0	0	0	1	0	0	0	0	0	1	0	0	0	0	0
---		0	0	0	---	0	0	5	0	male		6.5	0	0	---		0			0		0	yes	0	0	0	0	0	0		---	0	0	0	0	0	0	0	0	0	0	0	0	1	0	0	0	0	0
---		0	1	0	---	0	0	27	0	female		13	0	1	no	0	1			0		0	yes	0	0	0	0	0	0		---	0	0	0	0	0	0	0	0	0	0	0	0	0	0	0	0	0	0
---		0	0	1	---	0	0	24	0	male		11.5	0	1	no	0	1			0		0	yes	0	0	0	0	0	0		---	0	0	0	0	0	0	0	0	0	0	0	0	0	0	0	0	0	0
---		0	1	0	---	0	0	18	0	male		10	0	1	no	0	1			0		0	yes	0	0	0	0	0	0		---	0	0	0	0	0	0	0	0	1	0	0	0	0	0	0	0	0	0
---		0	0	0	---	0	1	36	0	female		13	0	1	no		0		1	0		0	yes	0	0	0	0	0	0		---	0	0	0	0	0	0	0	0	1	0	0	0	0	0	0	0	0	0
---		0	0	0	---	0	0	6	0	male	62	6	0	0	---		0			0		0	no		0	0	0	0	0		---	0	0	0	0	0	0	1	0	0	0	0	0	0	0	0	0	0	0
---		0	0	0	---	0	0	24	0	female		15	0	0	yes		0			0		0	yes	0	0	0	0	0	0		---	0	0	0	0	0	0	0	0	0	0	0	0	1	0	0	0	0	0
---		0	0	0	---	0	0	12	0	female		13	0	1	no		0			0		0	yes		0	0	0	0	0		---	0	0	0	0	0	0	0	0	0	0	0	0	0	0	0	0	0	0
---		0	0	0	---	0	0	9	0	male		8	0	0	---		0			0		0	no		0	0	0	0	0		---	0	0	0	0	0	0	0	0	0	0	0	0	0	0	0	0	0	0
---		0	0	1	---	0	0	36	0	male		22	0	0	yes	0	0			0		0	no		0	0	0	0	0		---	0	0	0	0	0	0	0	0	0	0	0	0	0	0	0	0	0	0
---		0	0	0	---	0	0	48	0	male		28	0	0	yes		0			0		0	yes		0	0	0	0	0		---	0	0	0	0	0	0	0	0	0	0	0	0	0	0	0	0	0	0
---		0	0	0	---	0	0	14	0	male		11	0	0	yes		0			0		0	yes		0	0	0	0	0		---	0	0	0	0	0	0	0	0	0	0	0	0	0	0	0	0	0	0
---		0	0	0	---	0	0	29	0	female		18	0	0	yes		0			0		0	yes		0	0	0	0	0		---	0	0	0	0	0	0	0	0	0	0	0	0	0	0	0	0	0	0
---		0	0	1	---	0	0	15	0	female		15	0	0	yes	0	0			0		0	yes		0	0	0	0	0		---	0	0	0	0	0	0	0	0	0	0	0	0	0	0	0	0	0	0
---		0	0	0	---	0	0	8	0	female		7	0	0	---		0			0		0	yes		0	0	0	0	0		---	0	0	0	0	0	0	0	0	0	0	0	0	0	0	0	0	0	0
---		0	0	0	---	0	0	6	0	female		7	0	0	---		0			0		0	yes	0	0	0	0	0	0		---	0	0	0	0	0	0	0	0	0	0	0	0	0	0	0	0	0	0
---		0	0	0	---	0	0	24	0	male		17	0	0	yes		0			0		0	yes		0	0	0	0	0		---	0	0	0	0	0	0	0	0	0	0	0	0	0	0	0	0	0	0
---		0	0	1	---	0	0	7	0	male		12	0	0	---	0	0			0		0	yes		0	0	0	0	0		---	0	0	0	0	0	0	0	0	0	0	0	0	0	0	0	0	0	0
---		---	---	---	---	---	---	4	---	male	67	5.5	---	0	---	---	---	---	---	---	---	---	yes	---	---	---	---	---	---	---	---	---	---	---	0	---	---	0	0	---	---	---	---	---	---	---	---	---	0
---		0	1	0	---	0	0	9	0	female		8.5	0	0	---	0	1			0		0	yes	0	0	0	0	0	0		---	0	0	0	0	0	0	0	0	1	0	0	0	0	0	0	0	0	0
---		0	0	1	---	0	1	9	0	male		10	0	0	---	0	0		1	0		0	no		0	0	0	0	0		---	0	0	0	0	0	0	0	0	1	0	0	0	0	0	0	0	0	0
more12.5	more12.5	0	0	1	---	0	0	30	0	female		10	0	1	no	0	1			0		0	yes	0	0	0	0	0	0		no	0	0	0	0	0	0	1	0	1	0	0	0	0	0	0	0	0	0
---		0	0	0	---	0	0	9	0	female		10	0	0	---		0			0		0	yes	0	0	0	0	0	0		---	0	0	0	0	0	0	0	0	0	0	0	0	0	0	0	0	0	0
---		0	0	1	---	0	0	15	0	female		8.5	0	1	no	0	0			0		0	yes	0	0	0	0	0	0		---	0	0	0	0	0	0	0	0	0	0	0	0	0	0	0	0	0	0
---		0	0	0	---	1	0	6	0	female		8	0	0	---		0		0	0	1	0	yes	0	0	0	0	0	0		---	0	0	0	0	0	0	0	0	0	0	0	0	0	0	0	0	0	0
---		---	---	---	---	---	---	6	---	male	64	5	---	0	---	---	---	---	---	---	---	---	yes	---	---	---	---	---	---	---	---	---	---	---	0	---	---	0	0	---	---	---	---	---	---	---	---	---	0
---		0	0	1	---	0	0	38	0	female		11.4	0	1	no	0	0			0		0	yes	0	0	0	0	0	0		---	0	0	0	0	0	0	0	0	0	0	0	0	0	1	0	0	0	0
less12.5	less12.5	0	0	0	---	0	0	9	0	female		6.5	0	0	---		0			0		0	yes		0	0	0	0	0		---	0	0	0	1	0	0	0	0	1	0	0	0	0	0	0	0	0	0
---		0	0	1	---	0	0	30	0	female		10.1	0	1	no	0	0			0		0	yes	0	0	0	0	0	0		---	0	0	0	0	0	0	0	0	0	0	0	0	0	0	0	0	0	0
more12.5	more12.5	0	0	0	---	0	0	18	0	female		8	0	1	no		0			0		0	no		0	0	0	0	0		no	0	0	0	0	0	0	1	0	0	0	0	0	0	0	0	0	0	0
---		0	0	0	---	0	0	19	0	male		9.4	0	0	yes		0			0		0	yes	0	0	0	0	0	0		---	0	0	0	0	0	0	0	0	0	0	0	0	0	0	0	0	0	0
---		0	1	0	---	0	0	12	0	female		8.5	0	1	no	0	0			0		0	yes		0	0	0	0	0		---	0	0	0	0	0	0	0	0	0	0	0	0	0	0	0	0	0	0
more12.5	more12.5	0	0	0	---	0	0	39	0	male		11.1	0	0	yes		0	1		0		0	yes	0	0	0	0	0	0		no	0	0	0	0	0	0	1	0	0	0	0	0	0	0	0	0	0	0
---		0	0	0	---	0	0	8	0	male		9	0	0	---		0			0		0	yes	0	0	0	0	0	0		---	0	0	0	0	0	0	0	0	0	0	0	0	0	0	0	0	0	0
---		0	0	0	---	0	0	11	0	female		9	0	0	---		0			0		0	yes		0	0	0	0	0		---	0	0	0	0	0	0	0	0	0	0	0	0	0	0	0	0	0	0
---		0	0	0	---	0	0	24	0	male		11.6	0	0	yes		0			0		0	yes	0	0	0	0	0	0		---	0	0	0	0	0	0	0	0	0	0	0	0	0	0	0	0	0	0
---		0	1	0	---	0	0	18	0	male		10	0	1	no	0	1			0		0	yes	0	0	0	0	0	0		---	0	0	0	0	0	0	0	0	0	0	0	0	0	0	0	0	0	0
---		0	0	0	---	0	0	12	0	female		12	0	1	no		0			0		0	no		0	0	0	0	0		---	0	0	0	0	0	0	0	0	0	0	0	0	0	0	0	0	0	0
---		0	0	0	---	0	0	12	0	male		11	0	1	no		0			0		0	no		0	0	0	0	0		---	0	0	0	0	0	0	0	0	0	0	0	0	0	0	0	0	0	0
---		0	0	0	---	0	0	9	0	male		8	0	0	---		0			0		0	no		0	0	0	0	0		---	0	0	0	0	0	0	0	0	0	0	0	0	0	0	0	0	0	0
---		0	0	0	---	1	0	13	0	female		11	0	0	yes		0		0	0	1	0	no	0	0	0	0	0	0		---	0	0	0	0	0	0	0	0	0	0	0	0	0	0	0	0	0	0
---		0	0	0	---	0	0	24	0	male		15	0	0	yes		0			0		0	yes		0	0	0	0	0		---	0	0	0	0	0	0	0	0	0	0	0	0	0	0	0	0	0	0
---		0	0	0	---	0	0	36	0	female		22	0	0	yes		0			0		0	no	0	0	0	0	0	0		---	0	0	0	0	0	0	0	0	0	0	0	0	0	0	0	0	0	0
---		0	0	0	---	0	0	6	0	male		7	0	0	---		0			0		0	no		0	0	0	0	0		---	0	0	0	0	0	0	0	0	0	0	0	0	0	0	0	0	0	0
---		0	0	0	---	0	0	36	0	male		24	0	0	yes		0			0		0	yes		0	0	0	0	0		---	0	0	0	0	0	0	0	0	0	0	0	0	0	0	0	0	0	0
---		0	0	0	---	0	0	24	0	male		17	0	0	yes		0			0		0	yes		0	0	0	0	0		---	0	0	0	0	0	0	0	0	0	0	0	0	0	0	0	0	0	0
---		0	0	1	---	0	0	24	0	male		17	0	0	yes	0	0			0		0	no	0	0	0	0	0	0		---	0	0	0	0	0	0	0	0	0	0	0	0	0	0	0	0	0	0
---		0	0	0	---	0	0	36	0	male		24	0	0	yes		0			0		0	no	0	0	0	0	0	0		---	0	0	0	0	0	0	0	0	0	0	0	0	0	0	0	0	0	0
---		0	0	0	---	0	0	12	0	female		12	0	0	yes		0			0		0	no		0	0	0	0	0		---	0	0	0	0	0	0	0	0	0	0	0	0	0	0	0	0	0	0
---		0	0	0	---	0	0	17	0	female		16	0	0	yes		0			0		0	no		0	0	0	0	0		---	0	0	0	0	0	0	0	0	0	0	0	0	0	0	0	0	0	0
---		0	0	0	---	0	0	36	0	male		27	0	0	yes		0			0		0	yes	0	0	0	0	0	0		---	0	0	0	0	0	0	0	0	0	0	0	0	0	0	0	0	0	0
---		0	0	0	---	0	0	36	0	female		11	0	1	no		0	0		0		0	yes	0	0	0	0	0	0		---	0	0	0	0	0	0	0	0	0	0	0	0	0	0	0	0	0	0
more12.5	more12.5	0	0	0	---	0	0	15	0	female		7.4	0	1	no		0			0		0	no		0	0	0	0	0		no	0	0	0	0	0	0	1	0	0	0	0	0	0	0	0	0	0	0
---		0	0	1	---	0	0	8	0	male		7.1	0	0	---	0	0			0		0	no	0	0	0	0	0	0		---	0	0	0	0	0	0	0	0	0	0	0	0	0	0	0	0	0	0
more12.5	more12.5	0	0	0	---	0	0	42	0	male		12	0	1	no		0			0		0	no		0	0	0	0	0		no	0	0	0	0	0	0	1	0	0	0	0	0	0	0	0	0	0	0
---		0	0	0	---	0	0	27	0	male		13	0	1	no		0			0		0	yes	0	0	0	0	0	0		---	0	0	0	0	0	0	0	0	1	0	0	0	0	0	0	0	0	0
---		0	0	1	---	0	0	8	0	male		8.1	0	0	---	0	0			0		0	no		0	0	0	0	0		---	0	0	0	0	0	0	0	0	0	0	0	0	0	0	0	0	0	0
more12.5	more12.5	0	0	0	---	0	0	22	0	male		9.4	0	1	no		0			0		0	yes	0	0	0	0	0	0		no	0	0	0	0	0	0	1	0	0	0	0	0	0	0	0	0	0	0
---		0	0	0	---	0	0	24	0	female		9.6	0	0	yes		0			0		0	yes	0	0	0	0	0	0		---	0	0	0	0	0	0	0	0	0	0	0	0	0	0	0	0	0	0
---		0	0	0	---	0	0	18	0	female		9	0	1	no		0			0		0	yes	0	0	0	0	0	0		---	0	0	0	0	0	0	0	0	0	0	0	0	1	0	0	0	0	0
---		0	0	1	---	0	0	12	0	female		8	0	1	no	0	0			0		0	no		0	0	0	0	0		---	0	0	0	0	0	0	0	0	0	0	0	0	0	0	0	0	0	0
---		0	0	0	---	0	0	9	0	male		8	0	0	---		0			0		0	yes	0	0	0	0	0	0		---	0	0	0	0	0	0	0	0	0	0	0	0	0	0	0	0	0	0
more12.5	more12.5	0	0	0	---	0	0	46	0	male		11.6	0	1	no		0			0		0	no		0	0	0	0	0		no	0	0	0	0	0	0	1	0	0	0	0	0	0	0	0	0	0	0
---		0	0	0	---	0	0	5	0	female		6.2	0	0	---		0			0		0	no	0	0	0	0	0	0		---	0	0	0	0	0	0	0	0	0	0	0	0	1	0	0	0	0	0
---		0	0	0	---	0	0	4	0	male		6	0	0	---		0			0		0	yes		0	0	0	0	0		---	0	0	0	0	0	0	0	0	0	0	0	0	0	0	0	0	0	0
---		0	0	0	---	0	0	4	0	female		6.5	0	0	---	1	0			0		0	yes		0	0	0	0	0		---	0	0	0	0	0	0	0	0	0	0	1	0	0	0	0	0	0	0
---		0	0	0	---	0	0	5	0	male		7.2	0	0	---		0			0		0	no		0	0	0	0	0		---	0	0	0	0	0	0	0	0	0	0	0	0	0	0	0	0	0	0
---		0	0	0	---	0	0	3	0	male		6.2	0	0	---		0			0		0	no		0	0	0	0	0		---	0	0	0	0	0	0	0	0	0	0	0	0	0	0	0	0	0	0
---		0	0	0	---	0	0	36	0	female		12	0	1	no		0			0		0	yes	0	0	0	0	0	0		---	0	0	0	0	0	0	0	0	0	0	0	0	0	0	0	0	0	0
less12.5	less12.5	0	0	0	---	0	0	12	0	male		7	0	1	no		0			0		0	yes	0	0	0	0	0	0		---	0	0	0	1	0	0	0	0	0	0	0	0	0	0	0	0	0	0
---		0	0	0	---	0	0	30	0	female		16	0	1	no		0			0		0	no		0	0	0	0	0		---	0	0	0	0	0	0	0	0	1	0	0	0	0	0	0	0	0	0
---		0	0	1	---	0	0	29	0	male		21	0	0	yes	0	0			0		0	no		0	0	0	0	0		---	0	0	0	0	0	0	0	0	0	0	0	0	0	0	0	0	0	0
---		0	0	0	---	0	0	15	0	male		14	0	0	yes		0			0		0	no		0	0	0	0	0		---	0	0	0	0	0	0	0	0	0	0	0	0	0	0	0	0	0	0
---		0	0	1	---	0	0	36	0	female		28	0	0	yes	0	0			0		0	no	0	0	0	0	0	0		---	0	0	0	0	0	0	0	0	0	0	0	0	0	0	0	0	0	0
---		0	0	1	---	0	0	8	0	female		12	0	0	---	0	0			0		0	no		0	0	0	0	0		---	0	0	0	0	0	0	0	0	0	0	0	0	0	0	0	0	0	0
---		0	0	0	---	0	0	36	0	female		25	0	1	no		0			0		0	yes		0	0	0	0	0		---	0	0	0	0	0	0	0	0	0	0	0	0	0	0	0	0	0	0
---		0	0	0	---	0	0	8	0	male		10	0	0	---	1	0			0		0	no		0	0	0	0	0		---	0	0	0	0	0	0	0	0	0	0	1	0	0	0	0	0	0	0
---		0	1	0	---	0	0	24	0	male		10	0	1	no	0	0			0		0	yes	0	0	0	0	0	0		---	0	0	0	0	0	0	0	0	1	0	0	0	0	0	0	0	0	0
---		0	0	0	---	0	0	12	0	male		8	0	1	no		0			0		0	yes	0	0	0	0	0	0		---	0	0	0	0	0	0	0	0	1	0	0	0	0	0	0	0	0	0
---		0	0	0	---	0	0	7	0	female		8	0	0	---		0			0		0	no		0	0	0	0	0		---	0	0	0	0	0	0	0	0	0	0	0	0	0	0	0	0	0	0
---		0	0	0	---	0	0	32	0	male		14.3	0	0	yes		0			0		0	no		0	0	0	0	0		---	0	0	0	0	0	0	0	0	0	0	0	0	0	0	0	0	0	0
---		0	0	0	---	0	0	19	0	male		10.7	0	1	no		0			0		0	yes	0	0	0	0	0	0		---	0	0	0	0	0	0	0	0	0	0	0	0	0	0	0	0	0	0
more12.5	more12.5	0	0	1	---	0	0	15	0	male		8.3	0	0	yes	0	0			0		0	no		0	0	0	0	0		no	0	0	0	0	0	0	1	0	0	0	0	0	0	0	0	0	0	0
less12.5	less12.5	0	0	1	---	0	0	18	0	male		8	0	1	no	0	0			0		0	yes	0	0	0	0	0	0		---	0	0	0	1	0	0	0	0	0	0	0	0	0	0	0	0	0	0
---		0	0	0	---	0	0	5	0	male		7.6	0	0	---		0			0		0	no		0	0	0	0	0		---	0	0	0	0	0	0	0	0	0	0	0	0	0	0	0	0	0	0
---		0	0	0	---	0	0	18	0	male		9	0	1	no		0			0		0	yes	0	0	0	0	0	0		---	0	0	0	0	0	0	0	0	1	0	0	0	0	0	0	0	0	0
---		0	0	0	---	0	0	10	0	male		12	0	0	---		0			0		0	yes	0	0	0	0	0	0		---	0	0	0	0	0	0	0	0	0	0	0	0	0	0	0	0	0	0
---		0	0	0	---	0	0	3	0	male		5.7	0	0	---		0			0		0	no		0	0	0	0	0		---	0	0	0	0	0	0	0	0	0	0	0	0	0	0	0	0	0	0
---		0	0	0	---	0	0	18	0	male		10	0	1	no		0			0		0	yes	0	0	0	0	0	0		---	0	0	0	0	0	0	0	0	0	0	0	0	1	0	0	0	0	0
---		0	0	1	---	0	0	11	0	male		8.6	0	0	---	0	0			0		0	no		0	0	0	0	0		---	0	0	0	0	0	0	0	0	0	0	0	0	0	0	0	0	0	0
---		0	0	0	---	0	0	30	0	male		14	0	1	no		0			0		0	yes	0	0	0	0	0	0		---	0	0	0	0	0	0	0	0	0	0	0	0	0	0	0	0	0	0
---		0	0	0	---	0	0	42	0	male		14	0	1	no		0			0		0	yes		0	0	0	0	0		---	0	0	0	0	0	0	0	0	0	0	0	0	0	0	0	0	0	0
---		0	0	1	---	0	0	18	0	male		10.5	0	1	no	0	0			0		0	yes		0	0	0	0	0		---	0	0	0	0	0	0	0	0	0	0	0	0	0	0	0	0	0	0
---		0	1	0	---	0	0	30	0	male		11	0	1	no	0	1			0		0	yes	0	0	0	0	0	0		---	0	0	0	0	0	0	0	0	0	0	0	0	0	0	0	0	0	0
---		0	0	0	---	0	0	18	0	female		9	0	1	no		0			0		0	yes		0	0	0	0	0		---	0	0	0	0	0	0	0	0	0	0	0	0	0	0	0	0	0	0
---		0	0	0	---	0	0	16	0	female		9	0	1	no		0			0		0	yes	0	0	0	0	0	0		---	0	0	0	0	0	0	0	0	0	0	0	0	0	0	0	0	0	0
---		0	0	1	---	0	1	14	0	male		11	0	1	no	0	1		1	0		0	yes	0	0	0	0	0	0		---	0	0	0	0	0	0	0	0	0	0	0	0	0	0	0	0	0	0
---		0	0	0	---	0	0	30	0	male		13	0	1	no		0			0		0	yes		0	0	0	0	0		---	0	0	0	0	0	0	0	0	1	0	0	0	0	0	0	0	0	0
---		0	0	0	---	0	0	27	0	female		23	0	0	yes		0			0		0	no	0	0	0	0	0	0		---	0	0	0	0	0	0	0	0	0	0	0	0	0	0	0	0	0	0
---		0	0	0	---	0	0	41	0	male		28	0	0	yes		0			0		0	yes		0	0	0	0	0		---	0	0	0	0	0	0	0	0	0	0	0	0	0	0	0	0	0	0
---		0	0	1	---	0	0	24	0	male		14	0	0	yes	0	0			0		0	no	0	0	0	0	0	0		---	0	0	0	0	0	0	0	0	0	0	0	0	0	0	0	0	0	0
---		0	0	0	---	0	0	12	0	male		17	0	0	yes		0			0		0	no	0	0	0	0	0	0		---	0	0	0	0	0	0	0	0	0	0	0	0	0	0	0	0	0	0
---		0	0	1	---	0	0	15	0	male		20	0	0	yes	0	0			0		0	no	0	0	0	0	0	0		---	0	0	0	0	0	0	0	0	0	0	0	0	0	0	0	0	0	0
---		0	0	0	---	0	0	42	0	male		22	0	0	yes		0			0		0	no		0	0	0	0	0		---	0	0	0	0	0	0	0	0	0	0	0	0	0	0	0	0	0	0
---		0	0	1	---	0	0	12	0	male		9	0	0	yes	0	0			0		0	no		0	0	0	0	0		---	0	0	0	0	0	0	0	0	0	0	0	0	0	0	0	0	0	0
---		0	0	1	---	0	0	12	0	male		11	0	1	no	0	0			0		0	yes		0	0	0	0	0		---	0	0	0	0	0	0	0	0	0	0	0	0	0	0	0	0	0	0
---		0	0	0	---	0	0	24	0	male		18	0	0	yes		0			0		0	yes		0	0	0	0	0		---	0	0	0	0	0	0	0	0	0	0	0	0	0	0	0	0	0	0
---		0	0	0	---	0	0	36	0	male		26	0	0	yes		0			0		0	yes	0	0	0	0	0	0		---	0	0	0	0	0	0	0	0	0	0	0	0	0	0	0	0	0	0
---		0	0	0	---	0	0	29	0	male		23	0	0	yes		0			0		0	no		0	0	0	0	0		---	0	0	0	0	0	0	0	0	0	0	0	0	0	0	0	0	0	0
more12.5	more12.5	0	0	0	---	0	0	20	0	female		7	0	0	yes		0			0		0	yes		0	0	0	0	0		no	0	0	0	0	0	0	1	0	0	0	0	0	0	0	0	0	0	0
---		0	0	1	---	0	0	29	0	female		26	0	0	yes	0	0			0		0	no	0	0	0	0	0	0		---	0	0	0	0	0	0	0	0	0	0	0	0	0	0	0	0	0	0
more12.5	more12.5	0	0	0	---	0	0	30	0	male		9.3	0	0	yes		0			0		0	yes	0	0	0	0	0	0		no	0	0	0	0	0	0	1	0	0	0	0	0	0	0	0	0	0	0
---		0	0	0	---	0	0	12	0	female		11	0	1	no		0			0		0	yes	0	0	0	0	0	0		---	0	0	0	0	0	0	0	0	0	0	0	0	0	0	0	0	0	0
---		0	0	0	---	1	0	18	0	male		12	0	1	no		0		0	0	1	0	yes	0	0	0	0	0	0		---	0	0	0	0	0	0	0	0	0	0	0	0	0	0	0	0	0	0
---		0	0	0	---	0	0	51	0	male		13.9	0	0	yes		0			0		0	no		0	0	0	0	0		---	0	0	0	0	0	0	0	0	0	0	0	0	0	0	0	0	0	0
---		0	0	0	---	0	0	3	0	male		6.5	0	0	---		0			0		0	yes	0	0	0	0	0	0		---	0	0	0	0	0	0	0	0	0	0	0	0	0	0	0	0	0	0
---		0	0	0	---	0	0	5	0	male		6.3	0	0	---		0			0		0	yes	0	0	0	0	0	0		---	0	0	0	0	0	0	0	0	0	0	0	0	1	0	0	0	0	0
more12.5	more12.5	0	0	0	---	0	0	18	0	female		7.3	0	1	no		0			0		0	no		0	0	0	0	0		no	0	0	0	0	0	0	1	0	0	0	0	0	0	0	0	0	0	0
---		0	0	1	---	0	0	28	0	female		10	0	0	yes	0	0			0		0	yes	0	0	0	0	0	0		---	0	0	0	0	0	0	0	0	0	0	0	0	1	0	0	0	0	0
---		0	0	0	---	0	0	7	0	male		7.2	0	0	---		0			0		0	yes	0	0	0	0	0	0		---	0	0	0	0	0	0	0	0	0	0	0	0	1	0	0	0	0	0
---		0	0	0	---	0	0	18	0	male		9.2	0	0	yes		0			0		0	yes	0	0	0	0	0	0		---	0	0	0	0	0	0	0	0	0	0	0	0	1	0	0	0	0	0
---		0	0	0	---	0	0	18	0	female		10	0	1	no		0			0		0	yes	0	0	0	0	0	0		---	0	0	0	0	0	0	0	0	0	0	0	0	0	0	0	0	0	0
---		0	0	0	---	0	0	17	0	male		11.2	0	0	yes		0			0		0	no		0	0	0	0	0		---	0	0	0	0	0	0	0	0	0	0	0	0	0	0	0	0	0	0
---		0	0	0	---	0	0	60	0	male		17	0	1	no		0			0		0	yes	0	0	0	0	0	0		---	0	0	0	0	0	0	0	0	0	0	0	0	0	0	0	0	0	0
---		0	0	0	---	0	0	13	0	male		10	0	1	no		0			0		0	yes	0	0	0	0	0	0		---	0	0	0	0	0	0	0	0	0	0	0	0	1	0	0	0	0	0
---		0	0	1	---	0	0	48	0	female		13	0	1	no	0	1			0		0	yes	0	0	0	0	0	0		---	0	0	0	0	0	0	0	0	0	0	0	0	0	0	0	0	0	0
---		0	0	1	---	0	0	9	0	male		9	0	0	---	0	0			0		0	yes	0	0	0	0	0	0		---	0	0	0	0	0	0	0	0	0	0	0	0	0	0	0	0	0	0
[truncated: 6,938 more rows]
[truncated: 29 more columns]
