# Supplementary material for: Can the use of digital algorithms improve quality care? An example from Afghanistan
Source: PLoS One. 2018 Nov 26;13(11):e0207233. doi: 10.1371/journal.pone.0207233 (PMC6261034; doi:10.1371/journal.pone.0207233)
Supplement: S1 Data — (ZIP) [file pone.0207233.s002.zip › Data AFG surveys.xlsx]

## Sheet: Forms CRS
ID	form.Diagnoses.acute_disease	form.Diagnoses.acute_disease_other	form.Diagnoses.disease_other	form.Diagnoses.other_diagnosis	ab	AB needed	Ab received	form.treatment.ab.if_ab.ab_type	form.treatment.ab.if_ab.ab_dosage	form.treatment.ab.if_ab.formulation	form.treatment.rehydration.if_rehydration.formulation	form.treatment.rehydration.if_rehydration.solution	form.treatment.rehydration.if_rehydration.dosage	form.treatment.rehydration.if_rehydration.where	form.treatment.sugar.sugar	form.treatment.paracetamol.paracetamol	form.treatment.paracetamol.if_paracetamol.formulation	form.treatment.paracetamol.if_paracetamol.where	form.treatment.bronchodilator.bronchodilator	form.treatment.zinc.zinc	form.treatment.zinc.if_zinc.formulation	form.treatment.zinc.if_zinc.duration	form.treatment.folicacid.folicacid	form.treatment.folicacid.if_folicacid.formulation	form.treatment.folicacid.if_folicacid.where	form.treatment.vit_a.vit_a	form.treatment.vit_a.if_vit_a.formulation	form.treatment.vit_a.if_vit_a.where	form.treatment.multivitamin.multivitamin	form.treatment.multivitamin.if_multivitamin.formulation	form.treatment.multivitamin.if_multivitamin.where	form.treatment.deworming.deworming	form.treatment.deworming.if_mebendazole.formulation	form.treatment.deworming.if_mebendazole.where	form.treatment.iron.iron	form.treatment.iron.if_iron.formulation	form.treatment.iron.if_iron.where	form.treatment.iron.if_iron.duration	form.treatment.other_treatment.other_treatment	form.treatment.other_treatment.other_medicine	form.treatment.other_treatment.nonpharmaco_treatment	form.treatment.referral.referral	form.advice.advice
54	measles	---		---	no	No	No	---	---	---	---	---	---	---	No	Yes	Syrup Paracetamol 120mg/5ml 120mg (5ml) four times daily (480mg/day)	home	No	No	---	---	No	---	---	Yes	Cap. Vit A 200000 IU Two capsules: one on first day and the second one on day 14	home	No	---	---	no	---	---	No	---	---	---	gentian_violet tetracycline_eye			no	diagnosis feeding treatment
177	measles	---		---	no	No	No	---	---	---	---	---	---	---	No	Yes	Tab. Paracetamol 100mg 200mg (2 tabs) three times daily (600mg/day)	home	No	No	---	---	No	---	---	Yes	Cap. Vit A 200000 IU Two capsules: one on first day and the second one on day 14	home	Yes	tablet	home	no	---	---	No	---	---	---				no	diagnosis feeding treatment
98	measles	---		---	no	No	No	---	---	---	---	---	---	---	No	Yes	Tab. Paracetamol 100mg One tab (100mg) three times daily (300mg/day)	home	No	No	---	---	No	---	---	Yes	Cap. Vit A 200000 IU Two capsules: one on first day and the second one on day 14	home	No	---	---	no	---	---	No	---	---	---		Lotion Calamine Apply locally		no	diagnosis feeding treatment
139	other_acute	Conjunctivitis		---	no	No	No	---	---	---	---	---	---	---	No	No	---	---	No	No	---	---	No	---	---	No	---	---	No	---	---	no	---	---	No	---	---	---	tetracycline_eye			no	diagnosis feeding treatment
64	other_acute	Oral thrush		---	no	No	No	---	---	---	---	---	---	---	No	No	---	---	No	No	---	---	No	---	---	Yes	Cap. Vit A 200000 IU One capsule single dose	home	No	---	---	no	---	---	No	---	---	---		Drop Nystatin 20 drops three times daily		no	treatment
179	other_acute	Conjunctivitis		---	no	No	No	---	---	---	---	---	---	---	No	No	---	---	No	No	---	---	No	---	---	Yes	Cap. Vit A 200000 IU One capsule single dose	home	No	---	---	yes	Tab. Albendazole 400mg For this child 1/2 tab (200mg) single dose	home	No	---	---	---	tetracycline_eye			no	diagnosis treatment
86	other_acute	Oral thrush		---	no	No	No	---	---	---	---	---	---	---	No	No	---	---	No	No	---	---	No	---	---	No	---	---	No	---	---	no	---	---	No	---	---	---		Drop Nystatin 30 drops three times daily		no	diagnosis feeding treatment
27	other_acute	Viral sore throat / tonsillitis		---	no	No	No	---	---	---	---	---	---	---	No	Yes	Tab. Paracetamol 100mg One tab (100mg) three times daily (300mg/day)	home	No	No	---	---	No	---	---	Yes	Cap. Vit A 200000 IU One capsule single dose	home	No	---	---	yes	Tab. Albendazole 400mg One tab single dose	home	No	---	---	---			Lemon or honey in warm water or in milk.	no	diagnosis feeding treatment
58	other_acute	Mumps		---	no	No	No	---	---	---	---	---	---	---	No	Yes	Tab. Paracetamol 100mg 200mg (2 tabs) three times daily (600mg/day)	home	No	No	---	---	No	---	---	Yes	Cap. Vit A 200000 IU One capsule single dose	home	No	---	---	no	---	---	No	---	---	---				no	treatment
131	other_acute	Abdominal cramp		---	no	No	No	---	---	---	---	---	---	---	No	No	---	---	No	No	---	---	No	---	---	No	---	---	No	---	---	yes	Tab. Albendazole 400mg One tab single dose	home	No	---	---	---				no	diagnosis treatment
102	other_acute	Mumps		---	no	No	No	---	---	---	---	---	---	---	No	Yes	Tab. Paracetamol 100mg 200mg (2 tabs) three times daily (600mg/day)	home	No	No	---	---	No	---	---	No	---	---	Yes	tablet	home	no	---	---	No	---	---	---				no	diagnosis treatment feeding
19	other_acute	Mumps		---	no	No	No	---	---	---	---	---	---	---	No	Yes	Tab. Paracetamol 500mg 1/2 tab (250mg) three times daily (750mg/day)	home	No	No	---	---	No	---	---	No	---	---	No	---	---	yes	Tab. Albendazole 400mg One tab single dose	home	No	---	---	---			The child should be isolated from other children until he become healthy.	no	diagnosis feeding treatment
33	other_acute	Oral candidiasis		---	no	No	No	---	---	---	---	---	---	---	No	No	---	---	No	No	---	---	No	---	---	No	---	---	Yes	tablet	home	yes	Tab. Albendazole 400mg One tab single dose	home	No	---	---	---		Drop Nystatin 20 drops three times daily		no	treatment
112	urti	---		---	no	No	No	---	---	---	---	---	---	---	No	Yes	Syrup Paracetamol 120mg/5ml 120mg (5ml) three times daily (360mg/day)	home	No	No	---	---	No	---	---	No	---	---	No	---	---	no	---	---	No	---	---	---			Lemon and honey in tea	no	diagnosis feeding treatment
160	urti	---		---	no	No	No	---	---	---	---	---	---	---	No	Yes	Syrup Paracetamol 120mg/5ml 120mg (5ml) three times daily (360mg/day)	home	No	No	---	---	No	---	---	No	---	---	No	---	---	no	---	---	No	---	---	---				no	diagnosis feeding treatment
180	urti	---		---	no	No	No	---	---	---	---	---	---	---	No	Yes	Syrup Paracetamol 120mg/5ml 120mg (5ml) three times daily (360mg/day)	home	No	No	---	---	No	---	---	No	---	---	No	---	---	no	---	---	No	---	---	---				no	treatment
55	urti	---		---	no	No	No	---	---	---	---	---	---	---	No	No	---	---	No	No	---	---	No	---	---	No	---	---	No	---	---	no	---	---	No	---	---	---			Lemon and honey in tea	no	diagnosis feeding treatment
158	urti	---		---	no	No	No	---	---	---	---	---	---	---	No	No	---	---	No	No	---	---	No	---	---	No	---	---	No	---	---	no	---	---	No	---	---	---			Lemon and honey in tea	no	diagnosis feeding
23	urti	---		---	no	No	No	---	---	---	---	---	---	---	No	No	---	---	No	No	---	---	No	---	---	Yes	Cap. Vit A 200000 IU For this child 100000 IU or half of capsule single dose	home	No	---	---	no	---	---	No	---	---	---			Lemon and honey in tea	no	diagnosis feeding treatment
40	urti	---		---	no	No	No	---	---	---	---	---	---	---	No	Yes	Syrup Paracetamol 120mg/5ml 120mg (5ml) three times daily (360mg/day)	home	No	No	---	---	No	---	---	Yes	Cap. Vit A 200000 IU For this child 100000 IU or half of capsule single dose	home	No	---	---	no	---	---	No	---	---	---				no	treatment
164	urti	---		---	no	No	No	---	---	---	---	---	---	---	No	No	---	---	No	No	---	---	No	---	---	Yes	Cap. Vit A 200000 IU For this child 100000 IU or half of capsule single dose	home	No	---	---	no	---	---	No	---	---	---				no	feeding treatment
31	urti	---		---	no	No	No	---	---	---	---	---	---	---	No	Yes	Syrup Paracetamol 120mg/5ml 120mg (5ml) three times daily (360mg/day)	home	No	No	---	---	No	---	---	Yes	Cap. Vit A 200000 IU For this child 100000 IU or half of capsule single dose	home	No	---	---	no	---	---	No	---	---	---				no	treatment
37	urti	---		---	no	No	No	---	---	---	---	---	---	---	No	Yes	Syrup Paracetamol 120mg/5ml 120mg (5ml) three times daily (360mg/day)	home	No	No	---	---	No	---	---	Yes	Cap. Vit A 200000 IU For this child 100000 IU or half of capsule single dose	home	No	---	---	no	---	---	No	---	---	---				no	treatment
12	urti	---		---	no	No	No	---	---	---	---	---	---	---	No	No	---	---	No	No	---	---	No	---	---	Yes	Cap. Vit A 200000 IU One capsule single dose	home	No	---	---	yes	Tab. Albendazole 400mg 1/2 tab (200mg) single dose	home	No	---	---	---			Lemon and honey in tea	no	diagnosis feeding treatment
106	urti	---		---	no	No	No	---	---	---	---	---	---	---	No	Yes	Tab. Paracetamol 100mg One tab (100mg) three times daily (300mg/day)	home	No	No	---	---	No	---	---	Yes	Cap. Vit A 200000 IU One capsule single dose	home	No	---	---	yes	Tab. Albendazole 400mg For this child 1/2 tab (200mg) single dose	home	No	---	---	---				no	diagnosis feeding treatment
49	urti	---		---	no	No	No	---	---	---	---	---	---	---	No	No	---	---	No	No	---	---	No	---	---		---	---	No	---	---	yes	Tab. Albendazole 400mg 1/2 tab (200mg) single dose	home	No	---	---	---			Lemon and honey in tea	no	diagnosis feeding treatment
62	urti	---		---	no	No	No	---	---	---	---	---	---	---	No	No	---	---	No	No	---	---	No	---	---	Yes	Cap. Vit A 200000 IU One capsule single dose	home	No	---	---	yes	Tab. Albendazole 400mg for this child 1/2 tab (200mg) single dose	home	No	---	---	---			Lemon and honey in tea	no	feeding treatment
133	urti	---		---	no	No	No	---	---	---	---	---	---	---	No	Yes	Tab. Paracetamol 100mg One tab (100mg) three times daily (300mg/day)	home	No	No	---	---	No	---	---	Yes	Cap. Vit A 200000 IU One capsule single dose	home	No	---	---	yes	Tab. Albendazole 400mg For this child 1/2 tab (200mg) single dose	home	No	---	---	---				no	feeding treatment
88	urti	---		---	no	No	No	---	---	---	---	---	---	---	No	Yes	Tab. Paracetamol 100mg 200mg (2 tabs) three times daily (600mg/day)	home	No	No	---	---	No	---	---	No	---	---	No	---	---	yes	Tab. Albendazole 400mg for this child 1/2 tab (200mg) single dose	home	No	---	---	---				no	treatment
129	urti	---		---	no	No	No	---	---	---	---	---	---	---	No	Yes	Syrup Paracetamol 120mg/5ml 120mg (5ml) three times daily (360mg/day)	home	No	No	---	---	No	---	---	No	---	---	No	---	---	no	---	---	No	---	---	---				no	diagnosis feeding
71	urti	---		---	no	No	No	---	---	---	---	---	---	---	No	Yes	Tab. Paracetamol 100mg One tab (100mg) three times daily (300mg/day)	home	No	No	---	---	No	---	---	No	---	---	No	---	---	no	---	---	No	---	---	---				no	diagnosis feeding treatment
30	urti	---		---	no	No	No	---	---	---	---	---	---	---	No	Yes	Tab. Paracetamol 100mg One tab (100mg) three times daily (300mg/day)	home	No	No	---	---	No	---	---	Yes	Cap. Vit A 200000 IU One capsule single dose	home	No	---	---	yes	Tab. Albendazole 400mg For this child 1/2 tab (200mg) single dose	home	No	---	---	---				no	treatment
47	urti	---		---	no	No	No	---	---	---	---	---	---	---	No	No	---	---	No	No	---	---	No	---	---	No	---	---	No	---	---	yes	Tab. Albendazole 400mg For this child 1/2 tab (200mg) single dose	home	No	---	---	---				no	diagnosis feeding treatment
29	urti	---		---	no	No	No	---	---	---	---	---	---	---	No	Yes	Tab. Paracetamol 100mg One tab (100mg) three times daily (300mg/day)	home	No	No	---	---	No	---	---	No	---	---	Yes	tablet	home	yes	Tab. Albendazole 400mg For this child 1/2 tab (200mg) single dose	home	No	---	---	---				no	treatment
76	urti	---	malnutrition other	Microcephaly	no	No	No	---	---	---	---	---	---	---	No	Yes	Syrup Paracetamol 120mg/5ml 120mg (5ml) three times daily (360mg/day)	home	No	No	---	---	No	---	---	No	---	---	Yes	tablet	home	no	---	---	No	---	---	---				no	diagnosis treatment
99	urti	---		---	no	No	No	---	---	---	---	---	---	---	No	Yes	Tab. Paracetamol 100mg One tab (100mg) three times daily (300mg/day)	home	No	No	---	---	No	---	---	Yes	Cap. Vit A 200000 IU One capsule single dose	home	No	---	---	yes	Tab. Albendazole 400mg For this child 1/2 tab (200mg) single dose	home	No	---	---	---				no	treatment
82	urti	---		---	no	No	No	---	---	---	---	---	---	---	No	No	---	---	No	No	---	---	No	---	---	No	---	---	No	---	---	yes	Tab. Albendazole 400mg One tab single dose	home	No	---	---	---			Lemon and honey in tea	no	diagnosis feeding treatment
48	urti	---		---	no	No	No	---	---	---	---	---	---	---	No	No	---	---	No	No	---	---	No	---	---	Yes	Cap. Vit A 200000 IU One capsule single dose	home	No	---	---	yes	Tab. Albendazole 400mg One tab single dose	home	No	---	---	---			Lemon and honey in tea	no	diagnosis feeding treatment
152	urti	---		---	no	No	No	---	---	---	---	---	---	---	No	Yes	Tab. Paracetamol 100mg 200mg (2 tabs) three times daily (600mg/day)	home	No	No	---	---	No	---	---	No	---	---		---	---	no	---	---	No	---	---	---			Lemon and honey in tea	no	diagnosis feeding treatment
155	urti	---		---	no	No	No	---	---	---	---	---	---	---	No	No	---	---	No	No	---	---	No	---	---	No	---	---	No	---	---	no	---	---	No	---	---	---			Lemon and honey in tea	no	diagnosis
163	urti	---		---	no	No	No	---	---	---	---	---	---	---	No	Yes	Tab. Paracetamol 100mg One tab (100mg) three times daily (300mg/day)	home	No	No	---	---	No	---	---	Yes	Cap. Vit A 200000 IU One capsule single dose	home	No	---	---	no	---	---	No	---	---	---				no	treatment
134	urti	---		---	no	No	No	---	---	---	---	---	---	---	No	Yes	Tab. Paracetamol 100mg One tab (100mg) three times daily (300mg/day)	home	No	No	---	---	No	---	---	No	---	---	No	---	---	yes	Tab. Albendazole 400mg One tab single dose	home	No	---	---	---				no	feeding treatment
70	urti	---		---	no	No	No	---	---	---	---	---	---	---	No	Yes	Tab. Paracetamol 100mg One tab (100mg) three times daily (300mg/day)	home	No	No	---	---	No	---	---	No	---	---	Yes	tablet	home	no	---	---	No	---	---	---				no	treatment
145	urti	---		---	no	No	No	---	---	---	---	---	---	---	No	Yes	Tab. Paracetamol 500mg 1/2 tab (250mg) three times daily (750mg/day)	home	No	No	---	---	No	---	---	No	---	---	No	---	---	yes	Tab. Albendazole 400mg One tab single dose	home	No	---	---	---			Lemon and honey in tea	no	diagnosis feeding treatment
59	urti	---		---	no	No	No	---	---	---	---	---	---	---	No	No	---	---	No	No	---	---	No	---	---	No	---	---	No	---	---	yes	Tab. Albendazole 400mg One tab single dose	home	No	---	---	---			Lemon and honey in tea	no	diagnosis feeding treatment
83	urti	---		---	no	No	No	---	---	---	---	---	---	---	No	Yes	Tab. Paracetamol 500mg 1/2 tab (250mg) three times daily (750mg/day)	home	No	No	---	---		---	---	No	---	---	No	---	---	yes	Tab. Albendazole 400mg One tab single dose	home	No	---	---	---			Lemon and honey in tea	no	diagnosis feeding treatment
63	urti	---		---	no	No	No	---	---	---	---	---	---	---	No	No	---	---	No	No	---	---	No	---	---	No	---	---	No	---	---	no	---	---	No	---	---	---			Lemon and honey in tea	no	diagnosis
77	urti	---		---	no	No	No	---	---	---	---	---	---	---	No	No	---	---	No	No	---	---	No	---	---	No	---	---	No	---	---	no	---	---	No	---	---	---			Lemon and honey in tea	no	diagnosis feeding treatment
32	urti	---		---	no	No	No	---	---	---	---	---	---	---	No	Yes	Tab. Paracetamol 100mg One tab (100mg) three times daily (300mg/day)	home	No	No	---	---	No	---	---	No	---	---	No	---	---	yes	Tab. Albendazole 400mg One tab single dose	home	No	---	---	---				no	treatment
165	urti	---		---	no	No	No	---	---	---	---	---	---	---	No	No	---	---	No	No	---	---	No	---	---	No	---	---	Yes	tablet	home	yes	Tab. Albendazole 400mg One tab single dose	home	No	---	---	---				no	treatment
80	urti	---		---	no	No	No	---	---	---	---	---	---	---	No	Yes	Tab. Paracetamol 500mg 1/2 tab (250mg) three times daily (750mg/day)	home	No	No	---	---	No	---	---	No	---	---	No	---	---	no	---	---	No	---	---	---			Lemon and honey in tea	no	diagnosis feeding treatment
5	urti	---		---	no	No	No	---	---	---	---	---	---	---	No	No	---	---	No	No	---	---	No	---	---	No	---	---		---	---	no	---	---	No	---	---	---			Lemon or honey in tea	no	diagnosis feeding treatment
61	urti	---		---	no	No	No	---	---	---	---	---	---	---	No	No	---	---	No	No	---	---	No	---	---	No	---	---	No	---	---	yes	Tab. Albendazole 400mg One tab single dose	home	No	---	---	---			Lemon and honey in tea	no	diagnosis
39	urti	---		---	no	No	No	---	---	---	---	---	---	---	No	Yes	Tab. Paracetamol 100mg 200mg (2 tabs) three times daily (600mg/day)	home	No	No	---	---	No	---	---	No	---	---	Yes	tablet	home	no	---	---	No	---	---	---				no	treatment fup return
41	urti	---		---	no	No	No	---	---	---	---	---	---	---	No	No	---	---	No	No	---	---	No	---	---	No	---	---	Yes	tablet	home	no	---	---	No	---	---	---			Lemon and honey in tea	no	treatment
18	urti measles	---		---	no	No	No	---	---	---	---	---	---	---	No	Yes	Tab. Paracetamol 100mg 200mg (2 tabs) three times daily (600mg/day)	home	No	No	---	---	No	---	---	Yes	Cap. Vit A 200000 IU Two capsules: one on first day and the second one on day 14	home	No	---	---	yes	Tab. Albendazole 400mg for this child 1/2 tab (200mg) single dose	home	No	---	---	---	gentian_violet tetracycline_eye			no	feeding treatment
174	urti other_acute	Conjunctivitis		---	no	No	No	---	---	---	---	---	---	---	No	Yes	Syrup Paracetamol 120mg/5ml 120mg (5ml) three times daily (360mg/day)	home	No	No	---	---	No	---	---	No	---	---	No	---	---	no	---	---	No	---	---	---	tetracycline_eye			no	treatment diagnosis
169	urti other_acute	Candidiasis		---	no	No	No	---	---	---	---	---	---	---	No	Yes	Syrup Paracetamol 120mg/5ml 120mg (5ml) three times daily (360mg/day)	home	No	No	---	---	No	---	---	Yes	Cap. Vit A 200000 IU For this child 100000 IU or half of capsule single dose	home	No	---	---	no	---	---	No	---	---	---		Drop Nystatin 15 drops three times daily		no	treatment
146	urti other_acute	Oral thrush		---	no	No	No	---	---	---	---	---	---	---	No	No	---	---	No	No	---	---	No	---	---	No	---	---	No	---	---	no	---	---	No	---	---	---		Drop Nystatin 30 drops three times daily	Lemon and honey in tea	no	diagnosis feeding treatment
123	urti other_acute	Viral tonsillitis		---	no	No	No	---	---	---	---	---	---	---	No	Yes	Tab. Paracetamol 100mg 200mg (2 tabs) three times daily (600mg/day)	home	No	No	---	---	No	---	---	Yes	Cap. Vit A 200000 IU One capsule single dose	home	No	---	---	yes	Tab. Albendazole 400mg One tab single dose	home	No	---	---	---			Lemon and honey in tea	no	diagnosis feeding treatment
124	urti other_acute	Viral tonsillitis		---	no	No	No	---	---	---	---	---	---	---	No	Yes	Tab. Paracetamol 500mg 1/2 tab (250mg) three times daily (750mg/day)	home	No	No	---	---	No	---	---	No	---	---	No	---	---	yes	Tab. Albendazole 400mg One tab single dose	home	No	---	---	---				no	treatment
28	urti other_acute	Viral tonsillitis or sore throat		---	no	No	No	---	---	---	---	---	---	---	No	Yes	Tab. Paracetamol 100mg One tab (100mg) three times daily (300mg/day)	home	No	No	---	---	No	---	---	Yes	Cap. Vit A 200000 IU One capsule single dose	home	No	---	---	no	---	---	No	---	---	---				no	diagnosis feeding treatment
7	urti other_acute	Viral tonsillitis		---	no	No	No	---	---	---	---	---	---	---	No	Yes	Tab. Paracetamol 500mg 1/2 tab (250mg) three times daily (750mg/day)		No	No	---	---	No	---	---	Yes	Cap. Vit A 200000 IU One capsule single dose	home	No	---	---	no	---	---	No	---	---	---			Lemon and honey in tea	no	diagnosis feeding treatment
173	viral	---		---	no	No	No	---	---	---	---	---	---	---	No	No	---	---	No	No	---	---	No	---	---	No	---	---	No	---	---	no	---	---	No	---	---	---				no	diagnosis
107	viral	---		---	no	No	No	---	---	---	---	---	---	---	No	Yes	Syrup Paracetamol 120mg/5ml 120mg (5ml) three times daily (360mg/day)	home	No	No	---	---	No	---	---	Yes	Cap. Vit A 200000 IU For this child 100000 IU or half of capsule single dose	home	No	---	---	no	---	---	No	---	---	---				no	treatment
111	viral	---		---	no	No	No	---	---	---	---	---	---	---	No	Yes	Syrup Paracetamol 120mg/5ml 120mg (5ml) three times daily (360mg/day)	home	No	No	---	---	No	---	---	Yes	Cap. Vit A 200000 IU One capsule single dose	home	No	---	---	no	---	---	No	---	---	---				no	treatment
34	viral	---		---	no	No	No	---	---	---	---	---	---	---	No	No	---	---	No	No	---	---	No	---	---	No	---	---	Yes	tablet	home	no	---	---	No	---	---	---				no	feeding treatment
44	viral	---		---	no	No	No	---	---	---	---	---	---	---	No	Yes	Tab. Paracetamol 100mg 200mg (2 tabs) three times daily (600mg/day)	home	No	No	---	---	No	---	---	Yes	Cap. Vit A 200000 IU One capsule single dose	home	No	---	---	yes	Tab. Albendazole 400mg One tab single dose	home	No	---	---	---				no	diagnosis feeding treatment
170	viral	---		---	no	No	No	---	---	---	---	---	---	---	No	Yes	Tab. Paracetamol 100mg One tab (100mg) three times daily (300mg/day)	home	No	No	---	---	No	---	---	No	---	---	No	---	---	no	---	---	No	---	---	---				no	treatment
95	viral	---		---	no	No	No	---	---	---	---	---	---	---	No	No	---	---	No	No	---	---	No	---	---	Yes	Cap. Vit A 200000 IU One capsule single dose	home	Yes	tablet	home	yes	Tab. Albendazole 400mg One tab single dose	home	No	---	---	---				no	treatment
45	viral	---		---	no	No	No	---	---	---	---	---	---	---	No	Yes	Tab. Paracetamol 100mg 200mg (2 tabs) three times daily (600mg/day)	home	No	No	---	---	No	---	---	No	---	---	No	---	---	no	---	---	No	---	---	---				no	diagnosis treatment fup return
89	viral other_acute	Viral tonsillitis		---	no	No	No	---	---	---	---	---	---	---	No	Yes	Syrup Paracetamol 120mg/5ml 120mg (5ml) three times daily (360mg/day)	home	No	No	---	---	No	---	---	No	---	---	No	---	---	no	---	---	No	---	---	---				no	feeding treatment
108	The child has no health problem	---			no	No	No	---	---	---	---	---	---	---	No	No	---	---	No	No	---	---	No	---	---	No	---	---	No	---	---	no	---	---	No	---	---	---				no	diagnosis feeding
85	The child has no health problem	---			no	No	No	---	---	---	---	---	---	---	No	No	---	---	No	No	---	---	No	---	---	No	---	---	No	---	---	no	---	---	No	---	---	---				no	diagnosis feeding
166	The child has no health problem	---			no	No	No	---	---	---	---	---	---	---	No	No	---	---	No	No	---	---	No	---	---	No	---	---	No	---	---	yes	Tab. Albendazole 400mg for this child 1/2 tab (200mg) single dose	home	No	---	---	---				no	feeding treatment
141	anemia	---			no	No	No	---	---	---	---	---	---	---	No	No	---	---	No	No	---	---	Yes	Tab. Folate + Ferrous sulfate (0.4mg + 185mg) 1/4 tab per day for eight weeks	home	No	---	---	No	---	---	yes	Tab. Albendazole 400mg 1/2 tab (200mg) single dose	home	Yes	Tab. Folate + Ferrous sulfate (0.4mg + 185mg) 1/4 tab per day	home	8				no	diagnosis feeding treatment
75	The child has no health problem	---			no	No	No	---	---	---	---	---	---	---	No	No	---	---	No	No	---	---	No	---	---	No	---	---	No	---	---	yes	Tab. Albendazole 400mg For this child 1/2 tab (200mg) single dose	home	No	---	---	---		Syrup Calcium P 5ml twice daily (10ml/day)		no	treatment
156	The child has no health problem	---			no	No	No	---	---	---	---	---	---	---	No	No	---	---	No	No	---	---	No	---	---	Yes	Cap. Vit A 200000 IU One capsule single dose	home	Yes	tablet	home	no	---	---	No	---	---	---				no	feeding treatment
120	The child has no health problem	---			no	No	No	---	---	---	---	---	---	---	No	No	---	---	No	No	---	---	No	---	---	Yes	Cap. Vit A 200000 IU One capsule single dose	home	No	---	---	yes	Tab. Albendazole 400mg One tab single dose	home	No	---	---	---				no	diagnosis feeding treatment
171	The child has no health problem	---			no	No	No	---	---	---	---	---	---	---	No	No	---	---	No	No	---	---	No	---	---	No	---	---	No	---	---	yes	Tab. Albendazole 400mg One tab single dose	home	No	---	---	---				no	feeding treatment
20	Chronic ear infection	---			no	No	No	---	---	---	---	---	---	---	No	No	---	---	No	No	---	---	No	---	---	No	---	---	No	---	---	no	---	---	No	---	---	---			Health education is given. To clean the discharge by cotton/ear swab regularly and use the oiled cotton during the bathing.	no	diagnosis feeding
17	The child has no health problem	---			no	No	No	---	---	---	---	---	---	---	No	No	---	---	No	No	---	---	No	---	---	No	---	---	No	---	---	no	---	---	No	---	---	---				no	diagnosis
52	The child has no health problem	---			no	No	No	---	---	---	---	---	---	---	No	No	---	---	No	No	---	---	No	---	---	No	---	---	No	---	---	no	---	---	No	---	---	---				no	diagnosis feeding
117	The child has no problem	---			no	No	No	---	---	---	---	---	---	---	No	No	---	---	No	No	---	---	No	---	---	No	---	---	No	---	---	no	---	---	No	---	---	---			Lemon and honey in tea	no	diagnosis feeding
15	The child has no health problem	---			no	No	No	---	---	---	---	---	---	---	No	Yes	Tab. Paracetamol 100mg 200mg (2 tabs) three times daily (600mg/day)	home	No	No	---	---	No	---	---	Yes	Cap. Vit A 200000 IU One capsule single dose	home	No	---	---	yes	Tab. Albendazole 400mg One tab single dose	home	No	---	---	---				no	diagnosis feeding treatment
114	The child has no problem and normal	---			no	No	No	---	---	---	---	---	---	---	No	No	---	---	No	No	---	---	No	---	---	No	---	---	No	---	---	no	---	---	No	---	---	---				no	diagnosis
16	The child has no health problem	---			no	No	No	---	---	---	---	---	---	---	No	No	---	---	No	No	---	---	No	---	---	Yes	Cap. Vit A 200000 IU One capsule single dose	home	No	---	---	yes	Tab. Albendazole 400mg One tab single dose	home	No	---	---	---				no	diagnosis feeding treatment
138	The child has no health problem	---			no	No	No	---	---	---	---	---	---	---	No	No	---	---	No	No	---	---	No	---	---	No	---	---	No	---	---	yes	Tab. Albendazole 400mg One tab single dose	home	No	---	---	---				no	treatment
11	The child has no health problem	---			no	No	No	---	---	---	---	---	---	---	No	No	---	---	No	No	---	---	No	---	---	Yes	Cap. Vit A 200000 IU One capsule single dose	home	No	---	---	yes	Tab. Albendazole 400mg One tab single dose	home	No	---	---	---				no	diagnosis feeding treatment
149	The child has no health problem	---			no	No	No	---	---	---	---	---	---	---	No	No	---	---	No	No	---	---	No	---	---	No	---	---	No	---	---	no	---	---	No	---	---	---			Lemon and honey in tea	no	diagnosis feeding
96	The child has nor problem	---			no	No	No	---	---	---	---	---	---	---	No	No	---	---	No	No	---	---	No	---	---	No	---	---	No	---	---	no	---	---	No	---	---	---		Syrup Mosegor (Pizotifen) 5ml in the morning and 5ml at night		no	diagnosis treatment
157	The child has no health problem	---			no	No	No	---	---	---	---	---	---	---	No	No	---	---	No	No	---	---	No	---	---	No	---	---	No	---	---	no	---	---	No	---	---	---				no	diagnosis
69	The child has no health problem	---			no	No	No	---	---	---	---	---	---	---	No	No	---	---	No	No	---	---	No	---	---	No	---	---	No	---	---	no	---	---	No	---	---	---		Syrup Citralka 5ml three times a day (15ml/day)		no	treatment
144	diarrhea	---		---	no	No	No	---	---	---	oral	ORS	Dissolve one sachet in 4 glasses of cold boiled water and give it as soon as possible until 24hrs	home	No	No	---	---	No	Yes	Tab. Zinc 20mg 20mg (one tab) per day	10	No	---	---	No	---	---	No	---	---	no	---	---	No	---	---	---				no	diagnosis feeding treatment
97	diarrhea	---		---	no	No	No	---	---	---	oral	ORS	Dissolve one sachet in 4 glasses of cold boiled water and give it as soon as possible until 24hrs	home	No	No	---	---	No	Yes	Tab. Zinc 20mg 1/2 tab (10mg) two times daily (20mg/day)	10	No	---	---	No	---	---	No	---	---	no	---	---	No	---	---	---				no	feeding treatment
130	diarrhea	---		---	no	No	No	---	---	---	oral	ORS	Dissolve one sachet in 4 glasses of cold boiled water and give it as soon as possible until 24hrs	home	No	No	---	---	No	Yes	Tab. Zinc 20mg 1/2 tab (10mg) per day	10	No	---	---	No	---	---	No	---	---	no	---	---	No	---	---	---				no	treatment
9	diarrhea	---		---	no	No	No	---	---	---	oral	ORS	Dissolve one sachet in 4 glasses of cold boiled water and give it as soon as possible until 24hrs	home	No	No	---	---	No	Yes	Tab. Zinc 20mg 1/2 tab (10mg) daily (10mg/day)	10	No	---	---	No	---	---	No	---	---	no	---	---	No	---	---	---				no	diagnosis feeding treatment
121	diarrhea	---		---	no	No	No	---	---	---	oral	ORS	Dissolve one sachet in 4 glasses of cold boiled water and give it as soon as possible until 24hrs	home	No	No	---	---	No	Yes	Tab. Zinc 20mg 1/2 tab (10mg) daily (10mg/day)	10	No	---	---	No	---	---	No	---	---	no	---	---	No	---	---	---				no	diagnosis feeding treatment
67	diarrhea	---		---	no	No	No	---	---	---	oral	ORS	Dissolve one sachet in 4 glasses of cold boiled water and give it as soon as possible until 24hrs	home	No	No	---	---	No	Yes	Tab. Zinc 20mg 1/2 tab (10mg) two times daily (20mg/day)	10	No	---	---	Yes	Cap. Vit A 200000 IU For this child 100000 IU or half of capsule single dose	home	No	---	---	no	---	---	No	---	---	---				no	treatment
3	diarrhea	---		---	no	No	No	---	---	---	oral	ORS	Dissolve one sachet in 4 glasses of cold boiled water and give it as soon as possible until 24hrs	home	No	No	---	---	No	Yes	Tab. Zinc 20mg 20mg (one tab) per day	10	No	---	---	Yes	Cap. Vit A 200000 IU For this child 100000 IU or half of capsule single dose	home	No	---	---	no	---	---	No	---	---	---				no	diagnosis feeding treatment
51	diarrhea	---		---	no	No	No	---	---	---	oral	ORS	Dissolve one sachet in 4 glasses of cold boiled water and give it as soon as possible until 24hrs	home	No	No	---	---	No	Yes	Tab. Zinc 20mg 20mg (one tab) per day	10	No	---	---	Yes	Cap. Vit A 200000 IU For this child 100000 IU or half of capsule single dose	home	No	---	---	no	---	---	No	---	---	---				no	diagnosis feeding treatment
161	diarrhea	---	malnutrition	---	no	No	No	---	---	---	oral	ORS	Dissolve one sachet in 4 glasses of cold boiled water and give it as soon as possible until 24hrs	home	No	No	---	---	No	Yes	Tab. Zinc 20mg 1/2 tab (10mg) two times daily (20mg/day)	10	No	---	---	Yes	Cap. Vit A 200000 IU For this child 100000 IU or half of capsule single dose	home	No	---	---	no	---	---	No	---	---	---				no	feeding treatment
143	diarrhea	---		---	no	No	No	---	---	---	oral	ORS	Dissolve one sachet in 4 glasses of cold boiled water and give it as soon as possible until 24hrs	home	No	No	---	---	No	Yes	Tab. Zinc 20mg 20mg (one tab) per day	10	No	---	---	No	---	---	No	---	---	no	---	---	No	---	---	---				no	diagnosis feeding treatment
147	diarrhea	---		---	no	No	No	---	---	---	oral	ORS	Dissolve one sachet in 4 glasses of cold boiled water and give it as soon as possible until 24hrs	home	No	No	---	---	No	Yes	Tab. Zinc 20mg 20mg (one tab) per day	10	No	---	---	No	---	---	No	---	---	no	---	---	No	---	---	---				no	diagnosis feeding treatment
21	diarrhea	---		---	no	No	No	---	---	---	oral	ORS	Dissolve one sachet in 4 glasses of cold boiled water and give it as soon as possible until 24hrs	home	No	No	---	---	No	Yes	Tab. Zinc 20mg 20mg (one tab) per day	10	No	---	---	Yes	Cap. Vit A 200000 IU One capsule single dose	home	No	---	---	yes	Tab. Albendazole 400mg for this child 1/2 tab (200mg) single dose	home	No	---	---	---			give her vegetable soup or rice water	no	diagnosis feeding treatment
103	diarrhea	---	malnutrition	---	no	No	No	---	---	---	oral	ORS	Dissolve one sachet in 4 glasses of cold boiled water and give it as soon as possible until 24hrs	home	No	No	---	---	No	Yes	Tab. Zinc 20mg 1/2 tab (10mg) two times daily (20mg/day)	10	No	---	---	No	---	---	No	---	---	yes	Tab. Albendazole 400mg For this child 1/2 tab (200mg) single dose	home	No	---	---	---				no	feeding treatment
2	diarrhea	---		---	no	No	No	---	---	---	oral	ORS sachet	Dissolve one sachet in 4 glasses of cold boiled water and give it as soon as possible until 24hrs	home	No	Yes	Tab. Paracetamol 100mg 200mg (2 tabs) three times daily (600mg/day)	home	No	Yes	Tab. Zinc 20mg 20mg (one tab) per day	10	No	---	---	No	---	---	No	---	---	no	---	---	No	---	---	---				no	diagnosis feeding treatment
35	diarrhea	---		---	no	No	No	---	---	---	oral	ORS	Dissolve one sachet in 4 glasses of cold boiled water and give it as soon as possible until 24hrs	home	No	No	---	---	No	Yes	Tab. Zinc 20mg 1/2 tab (10mg) two times daily (20mg/day)	10	No	---	---	Yes	Cap. Vit A 200000 IU One capsule single dose	home	No	---	---	yes	Tab. Albendazole 400mg For this child 1/2 tab (200mg) single dose	home	No	---	---	---				no	diagnosis feeding treatment
162	diarrhea	---		---	no	No	No	---	---	---	oral	ORS	Dissolve one sachet in 4 glasses of cold boiled water and give it as soon as possible until 24hrs	home	No	No	---	---	No	Yes	Tab. Zinc 20mg 1/2 tab (10mg) two times daily (20mg/day)	10	No	---	---	No	---	---	No	---	---	yes	Tab. Albendazole 400mg For this child 1/2 tab (200mg) single dose	home	No	---	---	---				no	feeding treatment
79	diarrhea	---		---	no	No	No	---	---	---	oral	ORS	Dissolve one sachet in 4 glasses of cold boiled water and give it as soon as possible until 24hrs	home	No	No	---	---	No	Yes	Tab. Zinc 20mg 20mg (one tab) per day	10	No	---	---	No	---	---	No	---	---	no	---	---	No	---	---	---				no	diagnosis feeding treatment
125	diarrhea	---		---	no	No	No	---	---	---	oral	ORS	Dissolve one sachet in 4 glasses of cold boiled water and give it as soon as possible until 24hrs	home	No	No	---	---	No	Yes	Tab. Zinc 20mg 1/2 tab (10mg) two times daily (20mg/day)	10	No	---	---	No	---	---	No	---	---	no	---	---	No	---	---	---				no	feeding treatment
172	diarrhea	---		---	no	No	No	---	---	---	oral	ORS	Dissolve one sachet in 4 glasses of cold boiled water and give it as soon as possible until 24hrs	home	No	No	---	---	No	Yes	Tab. Zinc 20mg 1/2 tab (10mg) two times daily (20mg/day)	10	No	---	---	No	---	---	No	---	---	yes	Tab. Albendazole 400mg For this child 1/2 tab (200mg) single dose	home	No	---	---	---				no	feeding treatment
38	diarrhea	---	malnutrition	---	no	No	No	---	---	---	oral	ORS	Dissolve one sachet in 4 glasses of cold boiled water and give it as soon as possible until 24hrs	home	No	No	---	---	No	Yes	Tab. Zinc 20mg 1/2 tab (10mg) two times daily (20mg/day)	10	No	---	---	Yes	Cap. Vit A 200000 IU One capsule single dose	home	No	---	---	yes	Tab. Albendazole 400mg For this child 1/2 tab (200mg) single dose	home	No	---	---	---				no	feeding treatment
0	diarrhea	---		---	no	No	No	---	---	---	oral	ORS	Dissolve one sachet in 4 glasses of cold boiled water and give it as soon as possible until 24hrs	home	No	No	---	---	No	Yes	Tab. Zinc 20mg 20mg (one tab) per day	10	No	---	---	No	---	---	No	---	---	yes	Tab. Albendazole 400mg 1/2 tab (200mg) single dose	home	No	---	---	---				no	diagnosis feeding treatment
113	diarrhea	---		---	no	No	No	---	---	---	oral	ORS	Dissolve one sachet in 4 glasses of cold boiled water and give it as soon as possible until 24hrs	home	No	No	---	---	No	Yes	Tab. Zinc 20mg 20mg (one tab) per day	10	No	---	---	No	---	---	No	---	---	yes	Tab. Albendazole 400mg 1/2 tab (200mg) single dose	home	No	---	---	---				no	diagnosis feeding treatment
43	diarrhea	---		---	no	No	No	---	---	---	oral	ORS	Dissolve one sachet in 4 glasses of cold boiled water and give it as soon as possible until 24hrs	home	No	No	---	---	No	Yes	Tab. Zinc 20mg 1/2 tab (10mg) two times daily (20mg/day)	10	No	---	---	No	---	---	No	---	---	yes	Tab. Albendazole 400mg For this child 1/2 tab (200mg) single dose	home	No	---	---	---				no	feeding treatment
84	diarrhea	---		---	no	No	No	---	---	---	oral	ORS	Dissolve one sachet in 4 glasses of cold boiled water and give it as soon as possible until 24hrs	home	No	No	---	---	No	Yes	Tab. Zinc 20mg 20mg (one tab) per day	10	No	---	---	No	---	---	No	---	---	yes	Tab. Albendazole 400mg One tab single dose	home	No	---	---	---				no	diagnosis feeding treatment
4	diarrhea	---		---	no	No	No	---	---	---	oral	ORS	Dissolve one sachet in 4 glasses of cold boiled water and give it as soon as possible until 24hrs	home	No	No	---	---	No	Yes	Tab. Zinc 20mg 20mg (one tab) per day	10	No	---	---	Yes	Cap. Vit A 200000 IU One capsule single dose	home	No	---	---	yes	Tab. Albendazole 400mg One tab single dose	home	No	---	---	---				no	diagnosis feeding treatment
72	diarrhea	---		---	no	No	No	---	---	---	oral	ORS	Dissolve one sachet in 4 glasses of cold boiled water and give it as soon as possible until 24hrs	home	No	Yes	Syrup Paracetamol 120mg/5ml 120mg (5ml) three times daily (360mg/day)	home	No	Yes	Tab. Zinc 20mg 1/2 tab (10mg) two times daily (20mg/day)	10	No	---	---	Yes	Cap. Vit A 200000 IU One capsule single dose	home	No	---	---	yes	Tab. Albendazole 400mg One tab single dose	home	No	---	---	---				no	feeding treatment
159	diarrhea	---		---	no	No	No	---	---	---	oral	ORS	Dissolve one sachet in 4 glasses of cold boiled water and give it as soon as possible until 24hrs	home	No	No	---	---	No	Yes	Tab. Zinc 20mg 1/2 tab (10mg) two times daily (20mg/day)	10	No	---	---	No	---	---	No	---	---	yes	Tab. Albendazole 400mg One tab single dose	home	No	---	---	---		- Syrup Citralka 0.5ml three times a day (1.5ml/day) - Ointment Zinc Oxide Apply locally two times daily		no	diagnosis feeding treatment
100	diarrhea	---		---	no	No	No	---	---	---	oral	ORS	Dissolve one sachet in 4 glasses of cold boiled water and give it as soon as possible until 24hrs	home	No	No	---	---	No	Yes	Tab. Zinc 20mg 1/2 tab (10mg) two times daily (20mg/day)	10	No	---	---	No	---	---	No	---	---	no	---	---	No	---	---	---				no	feeding treatment
92	diarrhea	---		---	no	No	No	---	---	---	oral	ORS	Dissolve one sachet in 4 glasses of cold boiled water and give it as soon as possible until 24hrs	home	No	No	---	---	No	Yes	Tab. Zinc 20mg 20mg (one tab) per day	10	No	---	---	No	---	---	No	---	---	yes	Tab. Albendazole 400mg One tab single dose	home	No	---	---	---			Give him vegetable soup or rice water	no	diagnosis feeding treatment
14	diarrhea	---		---	no	No	No	---	---	---	oral	ORS	Dissolve one sachet in 4 glasses of cold boiled water and give it as soon as possible until 24hrs	home	No	No	---	---	No	Yes	Tab. Zinc 20mg 20mg (one tab) per day	10	No	---	---	No	---	---	No	---	---	yes	Tab. Albendazole 400mg One tab single dose	home	No	---	---	---				no	feeding treatment
68	diarrhea	---		---	no	No	No	---	---	---	oral	ORS	Dissolve one sachet in 4 glasses of cold boiled water and give it as soon as possible until 24hrs	home	No	No	---	---	No	Yes	Tab. Zinc 20mg 1/2 tab (10mg) two times daily (20mg/day)	10	No	---	---	No	---	---	No	---	---	no	---	---	No	---	---	---				no	treatment feeding
175	diarrhea	---		---	no	No	No	---	---	---	oral	ORS	Dissolve one sachet in 4 glasses of cold boiled water and give it as soon as possible until 24hrs	home	No	No	---	---	No	Yes	Tab. Zinc 20mg 1/2 tab (10mg) two times daily (20mg/day)	10	No	---	---	No	---	---	No	---	---	no	---	---	No	---	---	---				no	feeding treatment
128	diarrhea	---		---	no	No	No	---	---	---	oral	ORS	Dissolve one sachet in 4 glasses of cold boiled water and give it as soon as possible until 24hrs	home	No	No	---	---	No	Yes	Tab. Zinc 20mg 1/2 tab (10mg) two times daily (20mg/day)	10	No	---	---	No	---	---	No	---	---	no	---	---	No	---	---	---				no	diagnosis feeding treatment
78	diarrhea	---		---	no	No	No	---	---	---	oral	ORS	Dissolve one sachet in 4 glasses of cold boiled water and give it as soon as possible until 24hrs	home	No	No	---	---	No	Yes	Tab. Zinc 20mg 20mg (one tab) per day	10	No	---	---	No	---	---	No	---	---	yes	Tab. Albendazole 400mg One tab single dose	home	No	---	---	---		Drop Domperidone 10 drops and if vomiting does not stop then 10 drops three times per day		no	diagnosis feeding treatment
176	diarrhea	---		---	no	No	No	---	---	---	oral	ORS	Dissolve one sachet in 4 glasses of cold boiled water and give it as soon as possible until 24hrs	home	No	No	---	---	No	Yes	Tab. Zinc 20mg 1/2 tab (10mg) two times daily (20mg/day)	10	No	---	---	No	---	---	No	---	---	yes	Tab. Albendazole 400mg One tab single dose	home	No	---	---	---				no	treatment
22	diarrhea other_acute	Oral thrush		---	no	No	No	---	---	---	oral	ORS	Dissolve one sachet in 4 glasses of cold boiled water and give it as soon as possible until 24hrs	home	No	No	---	---	No	Yes	Tab. Zinc 20mg 20mg (one tab) per day	10	No	---	---	No	---	---	No	---	---	no	---	---	No	---	---	---		Drop Nystatin 20 drops three times daily		no	treatment
53	diarrhea viral	---		---	no	No	No	---	---	---	oral	ORS	Dissolve one sachet in 4 glasses of cold boiled water and give it as soon as possible until 24hrs	home	No	Yes	Tab. Paracetamol 100mg 200mg (2 tabs) three times daily (600mg/day)	home	No	Yes	Tab. Zinc 20mg 20mg (one tab) per day	10	No	---	---	No	---	---	No	---	---	no	---	---	No	---	---	---			Lemon and honey in tea	no	diagnosis feeding treatment
104	diarrhea viral	---		---	no	No	No	---	---	---	oral	ORS	Dissolve one sachet in 4 glasses of cold boiled water and give it as soon as possible until 24hrs	home	No	Yes	Tab. Paracetamol 100mg One tab (100mg) three times daily (300mg/day)	home	No	Yes	Tab. Zinc 20mg 1/2 tab (10mg) two times daily (20mg/day)	10	No	---	---	Yes	Cap. Vit A 200000 IU One capsule single dose	home	No	---	---	no	---	---	No	---	---	---				no	feeding treatment
150	urti diarrhea	---		---	no	No	No	---	---	---	oral	ORS	Dissolve one sachet in 4 glasses of cold boiled water and give it as soon as possible until 24hrs	home	No	Yes	Syrup Paracetamol 120mg/5ml 120mg (5ml) three times daily (360mg/day)	home	No	Yes	Tab. Zinc 20mg 1/2 tab (10mg) daily (10mg/day)	10	No	---	---	No	---	---	No	---	---	no	---	---	No	---	---	---				no	diagnosis feeding treatment
167	urti diarrhea	---		---	no	No	No	---	---	---	oral	ORS	Dissolve one sachet in 4 glasses of cold boiled water and give it as soon as possible until 24hrs	home	No	Yes	Syrup Paracetamol 120mg/5ml 120mg (5ml) three times daily (360mg/day)	home	No	Yes	Tab. Zinc 20mg 1/2 tab (10mg) per day	10	No	---	---	Yes	Cap. Vit A 200000 IU For this child 100000 IU or half of capsule single dose	home	No	---	---	no	---	---	No	---	---	---				no	feeding treatment
94	urti diarrhea	---		---	no	No	No	---	---	---	oral	ORS	Dissolve one sachet in 4 glasses of cold boiled water and give it as soon as possible until 24hrs	home	No	No	---	---	No	Yes	Tab. Zinc 20mg 1/2 tab (10mg) per day	10	No	---	---	No	---	---	No	---	---	no	---	---	No	---	---	---				no	feeding treatment
36	urti diarrhea	---		---	no	No	No	---	---	---	oral	ORS	Dissolve one sachet in 4 glasses of cold boiled water and give it as soon as possible until 24hrs	home	No	No	---	---	No	Yes	Tab. Zinc 20mg 1/2 tab (10mg) per day	10	No	---	---	No	---	---	No	---	---	no	---	---	No	---	---	---			Lemon or honey in tea	no	diagnosis feeding treatment
50	urti diarrhea	---		---	no	No	No	---	---	---	oral	ORS	Dissolve one sachet in 4 glasses of cold boiled water and give it as soon as possible until 24hrs	home	No	No	---	---	No	Yes	Tab. Zinc 20mg 20mg (one tab) per day	10	No	---	---	No	---	---	No	---	---	no	---	---	No	---	---	---			Lemon and honey in tea	no	diagnosis feeding treatment
105	urti diarrhea	---		---	no	No	No	---	---	---	oral	ORS	Dissolve one sachet in 4 glasses of cold boiled water and give it as soon as possible until 24hrs	home	No	No	---	---	No	Yes	Tab. Zinc 20mg 1/2 tab (10mg) two times daily (20mg/day)	10	No	---	---	Yes	Cap. Vit A 200000 IU For this child 100000 IU or half of capsule single dose	home	No	---	---	no	---	---	No	---	---	---				no	treatment
56	urti diarrhea	---		---	no	No	No	---	---	---	oral	ORS	Dissolve one sachet in 4 glasses of cold boiled water and give it as soon as possible until 24hrs	home	No	Yes	Tab. Paracetamol 100mg 200mg (2 tabs) three times daily (600mg/day)	home	No	Yes	Tab. Zinc 20mg 20mg (one tab) per day	10	No	---	---	No	---	---	No	---	---	no	---	---	No	---	---	---				no	treatment
109	urti diarrhea	---		---	no	No	No	---	---	---	oral	ORS	Dissolve one sachet in 4 glasses of cold boiled water and give it as soon as possible until 24hrs	home	No	No	---	---	No	Yes	Tab. Zinc 20mg 1/2 tab (10mg) two times daily (20mg/day)	10	No	---	---	Yes	Cap. Vit A 200000 IU One capsule single dose	home	No	---	---	yes	Tab. Albendazole 400mg For this child 1/2 tab (200mg) single dose	home	No	---	---	---				no	feeding treatment
137	urti diarrhea	---		---	no	No	No	---	---	---	oral	ORS	Dissolve one sachet in 4 glasses of cold boiled water and give it as soon as possible until 24hrs	home	No	No	---	---	No	Yes	Tab. Zinc 20mg 1/2 tab (10mg) two times daily (20mg/day)	10	No	---	---	No	---	---	No	---	---	no	---	---	No	---	---	---				no	feeding treatment
42	urti diarrhea	---		---	no	No	No	---	---	---	oral	ORS	Dissolve one sachet in 4 glasses of cold boiled water and give it as soon as possible until 24hrs	home	No	No	---	---	No	Yes	Tab. Zinc 20mg 1/2 tab (10mg) two times daily (20mg/day)	10	No	---	---	Yes	Cap. Vit A 200000 IU One capsule single dose	home	No	---	---	yes	Tab. Albendazole 400mg For this child 1/2 tab (200mg) single dose	home	No	---	---	---				no	feeding treatment
119	urti diarrhea	---		---	no	No	No	---	---	---	oral	ORS	Dissolve one sachet in 4 glasses of cold boiled water and give it as soon as possible until 24hrs	home	No	No	---	---	No	Yes	Tab. Zinc 20mg 20mg (one tab) per day	10	No	---	---	No	---	---	No	---	---	no	---	---	No	---	---	---			Lemon and honey in tea	no	diagnosis feeding treatment
142	urti diarrhea	---		---	no	No	No	---	---	---	oral	ORS	Dissolve one sachet in 4 glasses of cold boiled water and give it as soon as possible until 24hrs	home	No	No	---	---	No	Yes	Tab. Zinc 20mg 20mg (one tab) per day	10	No	---	---	No	---	---	No	---	---	yes	Tab. Albendazole 400mg One tab single dose	home	No	---	---	---				no	diagnosis feeding treatment
136	urti diarrhea	---		---	no	No	No	---	---	---	oral	ORS	Dissolve one sachet in 4 glasses of cold boiled water and give it as soon as possible until 24hrs	home	No	Yes	Tab. Paracetamol 100mg One tab (100mg) three times daily (300mg/day)	home	No	Yes	Tab. Zinc 20mg 1/2 tab (10mg) two times daily (20mg/day)	10	No	---	---	No	---	---	No	---	---	yes	Tab. Albendazole 400mg One tab single dose	home	No	---	---	---				no	feeding treatment
140	urti diarrhea	---		---	no	No	No	---	---	---	oral	ORS	Dissolve one sachet in 4 glasses of cold boiled water and give it as soon as possible until 24hrs	home	No	Yes	Tab. Paracetamol 100mg 200mg (2 tabs) three times daily (600mg/day)	home	No	Yes	Tab. Zinc 20mg 20mg (one tab) per day	10	No	---	---	No	---	---	No	---	---	no	---	---	No	---	---	---			Lemon and honey in tea	no	diagnosis feeding treatment
73	urti diarrhea	---		---	no	No	No	---	---	---	oral	ORS	Dissolve one sachet in 4 glasses of cold boiled water and give it as soon as possible until 24hrs	home	No	Yes	Tab. Paracetamol 100mg One tab (100mg) three times daily (300mg/day)	home	No	Yes	Tab. Zinc 20mg 1/2 tab (10mg) two times daily (20mg/day)	10	No	---	---	No	---	---	No	---	---	yes	Tab. Albendazole 400mg One tab single dose	home	No	---	---	---				no	treatment
24	urti diarrhea	---		---	no	No	No	---	---	---	oral	ORS	Dissolve one sachet in 4 glasses of cold boiled water and give it as soon as possible until 24hrs	home	No	No	---	---	No	Yes	Tab. Zinc 20mg 1/2 tab (10mg) two times daily (20mg/day)	10	No	---	---	No	---	---	No	---	---	yes	Tab. Albendazole 400mg One tab single dose	home	No	---	---	---				no	treatment
115	urti diarrhea	---		---	no	No	No	---	---	---	oral	ORS	Dissolve one sachet in 4 glasses of cold boiled water and give it as soon as possible until 24hrs	home	No	No	---	---	No	Yes	Tab. Zinc 20mg 20mg (one tab) per day	10	No	---	---	No	---	---	No	---	---	no	---	---	No	---	---	---			Lemon and honey in tea	no	diagnosis feeding treatment
135	diarrhea	---		---	no	No	No	---	---	---	---	---	---	---	No	No	---	---	No	Yes	Tab. Zinc 20mg 1/2 tab (10mg) per day (10mg/day)	10	Yes	Tab. Folic acid 5mg 1/4 tab one time daily (1mg/day)	home	No	---	---	No	---	---	no	---	---	No	---	---	---				no	treatment
118	diarrhea	---		---	no	No	No	---	---	---	---	---	---	---	No	No	---	---	No	Yes	Tab. Zinc 20mg 1/2 tab (10mg) daily (10mg/day)	14	Yes	Tab. Folic acid 5mg 1/4 tab one time daily (1mg/day)	home	No	---	---	No	---	---	no	---	---	No	---	---	---			Lemon and honey in tea	no	diagnosis feeding treatment
93	diarrhea	---		---	no	No	No	---	---	---	---	---	---	---	No	Yes	Syrup Paracetamol 120mg/5ml 120mg (5ml) three times daily (360mg/day)	home	No	Yes	Tab. Zinc 20mg 1/2 tab (10mg) two times daily (20mg/day)	14	Yes	Tab. Folic acid 5mg 1/4 tab one time daily (1mg/day)	home	Yes	Cap. Vit A 200000 IU For this child 100000 IU or half of capsule single dose	home	No	---	---	no	---	---	No	---	---	---				no	feeding treatment
66	diarrhea	---		---	no	No	No	---	---	---	oral	ORS	Dissolve one sachet in 4 glasses of cold boiled water and give it as soon as possible until 24hrs	home	No	No	---	---	No	Yes	Tab. Zinc 20mg 1/2 tab (10mg) two times daily (20mg/day)	14	Yes	Tab. Folic acid 5mg 1/4 tab one time daily (1mg/day)	home	No	---	---	No	---	---	yes	Tab. Albendazole 400mg for this child 1/2 tab (200mg) single dose	home	No	---	---	---				no	feeding treatment
60	diarrhea	---	malnutrition	---	no	No	No	---	---	---	---	---	---	---	No	No	---	---	No	Yes	Tab. Zinc 20mg 20mg (one tab) per day	14	Yes	Tab. Folic acid 5mg 1/4 tab one time daily (1mg/day)	home	No	---	---	No	---	---	no	---	---	No	---	---	---				no	diagnosis feeding treatment
91	urti Chicken pox	---		---	no	No	No	---	---	---	---	---	---	---	No	No	---	---	No	No	---	---	No	---	---	No	---	---	No	---	---	yes	Tab. Albendazole 400mg For this child 1/2 tab (200mg) single dose	home	No	---	---	---		- Lotion Lindane Apply locally twice daily - Tab. Chlorpheniramine 4mg 1/4 tab (1mg) three times daily (3mg/day)		no	treatment
10	urti Urticaria	---		---	no	No	No	---	---	---	---	---	---	---	No	No	---	---	No	No	---	---	No	---	---	No	---	---	No	---	---	yes	Tab. Albendazole 400mg 1/2 tab (200mg) single dose	home	No	---	---	---		Lotion Calamine Apply locally two times daily	Lemon and honey in tea	no	diagnosis feeding treatment
8	diarrhea Urticaria	Conjunctivitis		---	no	No	No	---	---	---	oral	ORS	Dissolve one sachet in 4 glasses of cold boiled water and give it as soon as possible until 24hrs	home	No	No	---	---	No	Yes	Tab. Zinc 20mg 20mg (one tab) per day	10	No	---	---	Yes	Cap. Vit A 200000 IU For this child 100000 IU or half of capsule single dose	home	No	---	---	no	---	---	No	---	---	---		Lotion Calamine Apply locally two times daily		no	diagnosis feeding treatment
81	Chicken pox	---		---	no	No	No	---	---	---	---	---	---	---	No	No	---	---	No	No	---	---	No	---	---	No	---	---	No	---	---	yes	Tab. Albendazole 400mg 1/2 tab (200mg) single dose	home	No	---	---	---		Lotion Calamine Apply locally in the morning and at night	Lemon and honey in tea	no	diagnosis feeding treatment
101	Chicken pox	---		---	no	No	No	---	---	---	---	---	---	---	No	No	---	---	No	No	---	---	No	---	---	No	---	---	Yes	tablet	home	yes	Tab. Albendazole 400mg One tab single dose	home	No	---	---	---		- Lotion Calamine Apply locally - Tab. Chlorpheniramine 4mg 1/4 tab (1mg) four times daily (4mg/day)		no	diagnosis feeding treatment
127	Chicken pox	Viral sore throat		---	no	No	No	---	---	---	---	---	---	---	No	Yes	Tab. Paracetamol 100mg One tab (100mg) three times daily (300mg/day)	home	No	No	---	---	No	---	---	No	---	---	No	---	---	yes	Tab. Albendazole 400mg One tab single dose	home	No	---	---	---		- Lotion Calamine Apply locally - Tab. Chlorpheniramine 4mg 1/4 tab (1mg) four times daily (4mg/day)		no	diagnosis feeding treatment
126	Urticaria	---		---	no	No	No	---	---	---	---	---	---	---	No	No	---	---	No	No	---	---	No	---	---	No	---	---	No	---	---	yes	Tab. Albendazole 400mg One tab single dose	home	No	---	---	---		- Lotion Lindane Apply locally twice daily - Tab. Chlorpheniramine 4mg 1/4 tab (1mg) three times daily (3mg/day)	Lemon and honey in tea	no	treatment
90	acute dysentery	---		---	yes	yes	yes	Metronidazole 200mg/5ml	200mg (5ml) three times daily (600mg/day)	syrup	oral	ORS	Dissolve one sachet in 4 glasses of cold boiled water and give it as soon as possible until 24hrs	home	No	No	---	---	No	Yes	Tab. Zinc 20mg 20mg (one tab) per day	10	No	---	---	Yes	Cap. Vit A 200000 IU One capsule single dose	home	No	---	---	yes	Tab. Albendazole 400mg One tab single dose	home	No	---	---	---				no	treatment
87	acute dysentery	---		---	yes	yes	yes	Metronidazole 200mg/5ml	200mg (5ml) three times daily (600mg/day)	syrup	oral	ORS	Dissolve one sachet in 4 glasses of cold boiled water and give it as soon as possible until 24hrs	home	No	No	---	---	No	Yes	Tab. Zinc 20mg 20mg (one tab) per day	10	No	---	---	No	---	---	No	---	---	no	---	---	No	---	---	---				no	diagnosis feeding treatment
116	diarrhea ear_infection	---		---	yes	yes	yes	Amoxicillin 125mg/5ml	125mg (5ml) three times daily (375mg or 15ml/day)	syrup	oral	ORS	Dissolve one sachet in 4 glasses of cold boiled water and give it as soon as possible until 24hrs	home	No	Yes	Tab. Paracetamol 500mg 1/2 tab (250mg) three times daily (750mg/day)	home	No	Yes	Tab. Zinc 20mg 20mg (one tab) per day	10	No	---	---	No	---	---	No	---	---	no	---	---	No	---	---	---				no	diagnosis feeding treatment
57	dysentery acute	---		---	yes	yes	yes	Metronidazole 200mg/5ml	200mg (5ml) three times daily (600mg/day)	syrup	oral	ORS	Dissolve one sachet in 4 glasses of cold boiled water and give it as soon as possible until 24hrs	home	No	No	---	---	No	Yes	Tab. Zinc 20mg 20mg (one tab) per day	10	No	---	---	No	---	---	No	---	---	no	---	---	No	---	---	---				no	treatment
178	ear_infection	---		---	yes	yes	yes	Co-trimoxazole 40mg trim/200mg sulfa/5ml	5ml two times daily (10ml/day)	syrup	---	---	---	---	No	No	---	---	No	No	---	---	No	---	---	Yes	Cap. Vit A 200000 IU One capsule single dose	home	No	---	---	yes	Tab. Albendazole 400mg One tab single dose	home	No	---	---	---				no	diagnosis treatment
25	measles	---		---	yes	no	yes	Amoxicillin 125mg/5ml	125mg (5ml) three times daily (375mg or 15ml/day)	syrup	---	---	---	---	No	No	---	---	No	No	---	---	No	---	---	Yes	Cap. Vit A 200000 IU One capsule single dose	home	No	---	---	yes	Tab. Albendazole 400mg 1/2 tab (200mg) single dose	home	No	---	---	---				no	diagnosis feeding treatment
46	other_acute	Pharyngitis		---	yes	yes	yes	Co-trimoxazole 40mg trim/200mg sulfa/5ml	5ml two times daily (10ml/day)	syrup	---	---	---	---	No	Yes	Tab. Paracetamol 100mg 200mg (2 tabs) three times daily (600mg/day)	home	No	No	---	---	No	---	---	Yes	Cap. Vit A 200000 IU One capsule single dose	home	Yes	tablet	home	no	---	---	No	---	---	---				no	treatment
110	other_acute	Pharyngitis and viral tonsillitis		---	yes	no	yes	Penicillin V 250mg/5ml	250mg (5ml) three times daily (750mg or 15ml/day)	syrup	---	---	---	---	No	Yes	Tab. Paracetamol 100mg One tab (100mg) three times daily (300mg/day)	home	No	No	---	---	No	---	---	No	---	---	No	---	---	no	---	---	No	---	---	---				no	treatment
148	pneumonia	---		---	yes	yes	yes	Syrup Amoxicillin 125mg/5ml	125mg (5ml) three times daily (375mg or 15ml/day)	syrup	---	---	---	---	No	Yes	Syrup Paracetamol 120mg/5ml 120mg (5ml) three times daily (360mg/day)	home	No	No	---	---	No	---	---	No	---	---	No	---	---	no	---	---	No	---	---	---				no	diagnosis feeding treatment
154	pneumonia	---		---	yes	yes	yes	Amoxicillin 125mg/5ml 1	25mg (5ml) three times daily (375mg or 15ml/day)	syrup	---	---	---	---	No	Yes	Syrup Paracetamol 120mg/5ml 120mg (5ml) three times daily (360mg/day)	home	No	No	---	---	No	---	---	No	---	---	No	---	---	no	---	---	No	---	---	---				no	feeding treatment
132	pneumonia	---		---	yes	yes	yes	Amoxicillin 125mg/5ml	125mg (5ml) four times daily (500mg or 20ml/day)	syrup	---	---	---	---	No	Yes	Tab. Paracetamol 100mg One tab (100mg) three times daily (300mg/day)	home	No	No	---	---	No	---	---	Yes	Cap. Vit A 200000 IU One capsule single dose	home	No	---	---	yes	Tab. Albendazole 400mg For this child 1/2 tab (200mg) single dose	home	No	---	---	---				no	treatment
153	pneumonia	---		---	yes	yes	yes	Amoxicillin 125mg/5ml	125mg (5ml) four times daily (500mg or 20ml/day)	syrup	---	---	---	---	No	Yes	Tab. Paracetamol 500mg 1/2 tab (250mg) three times daily (750mg/day)	home	No	No	---	---	No	---	---	No	---	---	No	---	---	no	---	---	No	---	---	---				no	treatment
65	pneumonia diarrhea	---		---	yes	yes	yes	Amoxicillin 125mg/5ml	125mg (5ml) three times daily (375mg or 15ml/day)	syrup	oral	ORS	Dissolve one sachet in 4 glasses of cold boiled water and give it as soon as possible until 24hrs	home	No	Yes	Syrup Paracetamol 120mg/5ml 120mg (5ml) three times daily (360mg/day)	home	No	Yes	Tab. Zinc 20mg 1/2 tab (10mg) per day	10	No	---	---	Yes	Cap. Vit A 200000 IU For this child 100000 IU or half of capsule single dose	home	No	---	---	no	---	---	No	---	---	---				no	treatment
151	pneumonia diarrhea	---		---	yes	yes	yes	Amoxicillin 125mg/5ml	125mg (5ml) three times daily (375mg or 15ml/day)	syrup	oral	ORS	Dissolve one sachet in 4 glasses of cold boiled water and give it as soon as possible until 24hrs	home	No	Yes	Syrup Paracetamol 120mg/5ml 120mg (5ml) three times daily (360mg/day)	home	No	Yes	Tab. Zinc 20mg 20mg (one tab) per day	10	No	---	---	No	---	---	No	---	---	no	---	---	No	---	---	---				no	diagnosis feeding treatment
13	pneumonia other_acute	Viral tonsillitis		---	yes	yes	yes	Amoxicillin 250mg	250mg three times daily (750mg/day)	tablet	---	---	---	---	No	Yes	Tab. Paracetamol 500mg 1/2 tab (250mg) three times daily (750mg/day)	home	No	No	---	---	No	---	---	Yes	Cap. Vit A 200000 IU One capsule single dose	home	No	---	---	yes	Tab. Albendazole 400mg One tab single dose	home	No	---	---	---				no	treatment
26	pneumonia other_acute	Viral sore throat / tonsillitis		---	yes	yes	yes	Amoxicillin 125mg/5ml	125mg (5ml) four times daily (500mg or 20ml/day)	syrup	---	---	---	---	No	Yes	Tab. Paracetamol 100mg 1.5 tab (150mg) three times daily (450mg/day)	home	No	No	---	---	No	---	---	No	---	---	No	---	---	no	---	---	No	---	---	---		Syrup Loratadine 5ml two times daily (10ml/day)		no	treatment
6	sore_throat	---		---	yes	yes	yes	Erythromycin 125mg/5ml	125mg (5ml) three times daily (375mg or 15ml/day)	syrup	---	---	---	---	No	Yes	Tab. Paracetamol 500mg 1/2 tab (250mg) three times daily (750mg/day)	home	No	No	---	---	No	---	---	No	---	---	No	---	---	yes	Tab. Albendazole 400mg One tab single dose	home	No	---	---	---				no	diagnosis feeding treatment
122	urti	---		---	yes	no	yes	Metronidazole 200mg/5ml	200mg (5ml) three times daily (600mg/day)	syrup	oral	ORS	Dissolve one sachet in 4 glasses of cold boiled water and give it as soon as possible until 24hrs	home	No	No	---	---	No	Yes	Tab. Zinc 20mg 20mg (one tab) per day	10	No	---	---	No	---	---	No	---	---	no	---	---	No	---	---	---			Lemon and honey in tea	no	treatment
1	urti diarrhea other_acute	Viral tonsilitis		---	yes	no	yes	Metronidazole 200mg/5ml	200mg (5ml) three times daily (600mg/day)	syrup	oral	ORS	Dissolve one sachet in 4 glasses of cold boiled water and give it as soon as possible until 24hrs	home	No	Yes	Tab. Paracetamol 500mg 1/2 tab (250mg) four times daily (1000mg/day)	home	No	Yes	Tab. Zinc 20mg 20mg (one tab) per day	10	No	---	---	No	---	---	No	---	---	no	---	---	No	---	---	---			Lemon and honey in tea	no	diagnosis feeding treatment
74	urti other_acute	URTI + Pharyngitis		---	yes	no	yes	Erythromycin 125mg/5ml 125mg (5ml) three times daily (375mg or 15ml/day)	125mg (5ml) three times daily (375mg or 15ml/day)	syrup	---	---	---	---	No	Yes	Tab. Paracetamol 100mg One tab (100mg) three times daily (300mg/day)	home	No	No	---	---	No	---	---	No	---	---	No	---	---	yes	Tab. Albendazole 400mg One tab single dose	home	No	---	---	---				no	treatment
168	urti other_acute	URTI + Pharyngitis		---	yes	no	yes	Erythromycin 125mg/5ml	125mg (5ml) three times daily (375mg or 15ml/day)	syrup	---	---	---	---	No	Yes	Tab. Paracetamol 100mg One tab (100mg) three times daily (300mg/day)	home	No	No	---	---	No	---	---	No	---	---	No	---	---	yes	Tab. Albendazole 400mg One tab single dose	home	No	---	---	---				no	treatment

## Sheet: Forms CTS
number	Register	ATB received	ATB needed	drug_a_name	drug_b_name	D_name	E_name
129	Urticaria	no	no	Tab. Albendazole 400mg	Cap. Vit A 200000 IU	Lotion Lindane	---
19	Abdominal cramp	no	no	Tab. Zinc 20mg	Tab. Albendazole 400mg	---	---
145	Acute Watery Diarrhea (AWD)	no	no	Tab. Paracetamol 500mg	Syrup Zinc 10mg/5ml	---	---
182	Ascariasis	no	no	Tab. Albendazole 400mg	---	---	---
16	AWD	no	no	Tab. Paracetamol 100mg	Tab. Albendazole 400mg	Tab. Zinc 20mg	---
18	AWD	no	no	Tab. Zinc 20mg	ORS sachet	---	---
24	AWD	no	no	Tab. Paracetamol 100mg	ORS sachet	Cap. Vit A 200000 IU	---
28	AWD	no	no	ORS sachet	Tab. Zinc 20mg	---	---
30	AWD	no	no	Tab. Albendazole 400mg	Cap. Vit A 200000 IU	ORS sachet	---
34	AWD	no	no	Cap. Vit A 200000 IU	ORS sachet	---	---
46	AWD	no	no	Tab. Paracetamol 100mg	Tab. Albendazole 400mg	Tab. Zinc 20mg	Syrup Dependal M (Furazolidone 25mg/Metronidazole 75mg/5ml)
50	AWD	no	no	Tab. Paracetamol 100mg	Tab. Albendazole 400mg	ORS sachet	---
52	AWD	no	no	Tab. Zinc 20mg	ORS sachet	---	---
82	AWD	no	no	Syrup Dependal M (Furazolidone 25mg/Metronidazole 75mg/5ml)	---	---	---
91	AWD	no	no	Tab. Paracetamol 100mg	Tab. Zinc 20mg	Tab. Charcoal 500mg	---
92	AWD	no	no	Tab. Paracetamol 100mg	Tab. Zinc 20mg	---	---
94	AWD	no	no	Tab. Zinc 20mg	ORS sachet	---	---
102	AWD	no	no	Tab. Albendazole 400mg	Cap. Vit A 200000 IU	Tab. Zinc 20mg	---
105	AWD	no	no	ORS sachet	Tab. Zinc 20mg	Cap. Vit A 200000 IU	---
121	AWD	no	no	Syrup Paracetamol 120mg/5ml	Tab. Zinc 20mg	Tab. Charcoal 500mg	---
125	AWD	no	no	Tab. Paracetamol 500mg	Tab. Zinc 20mg	---	---
133	AWD	no	no	Tab. Zinc 20mg	ORS sachet	---	---
146	AWD	no	no	Tab. Albendazole 400mg	Tab. Paracetamol 500mg	Solution Pedialyte (ORS child formula)	---
147	AWD	no	no	Tab. Multivitamin	Tab. Paracetamol 500mg	Syrup Loratadine	---
163	AWD	no	no	Tab. Zinc 20mg	ORS sachet	---	---
25	AWD + Common cold	no	no	Tab. Paracetamol 500mg	Tab. Zinc 20mg	---	---
78	AWD + Common cold	no	no	Tab. Paracetamol 500mg	Syrup Loratadine	---	---
96	AWD + Common cold	no	no	Tab. Paracetamol 500mg	Tab. Zinc 20mg	---	---
124	AWD + Common cold	no	no	Tab. Paracetamol 100mg	Tab. Zinc 20mg	---	---
126	AWD + Common cold	no	no	Syrup Paracetamol 120mg/5ml	Tab. Charcoal 500mg	---	---
128	AWD + Common cold	no	no	Tab. Albendazole 400mg	Cap. Vit A 200000 IU	Tab. Zinc 20mg	Tab. Paracetamol 100mg
130	AWD + Common cold	no	no	Cap. Vit A 200000 IU	Tab. Albendazole 400mg	ORS sachet	---
159	AWD + Common cold	no	no	Syrup Paracetamol 120mg/5ml	Tab. Zinc 20mg	---	---
49	AWD + Persistent vomiting	no	no	Tab. Zinc 20mg	ORS sachet	Tab. Metoclopramide 10mg	Tab. Charcoal 500mg
119	AWD + Persistent vomiting and Common cold	no	no	Tab. Zinc 20mg	Tab. Paracetamol 100mg	ORS sachet	Syrup Loratadine
90	AWD + Pharyngitis	no	no	ORS sachet	Tab. Zinc 20mg	Tab. Charcoal 500mg	---
10	AWD and common cold	no	no	Tab. Paracetamol 100mg	Tab. Zinc 20mg	Tab. Charcol 500mg	---
111	AWD and Persisting vomiting	no	no	Tab. Metoclopradmide 10mg	Solution Pedialyte (ORS child formula)	---	---
140	Chicken pox	no	no	Cap. Vit A 200000 IU	Lotion Lindane	---	---
63	Child has no problem	no	no	Cap. Vit A 200000 IU	Tab. Albendazole 400mg	---	---
5	Common cold	no	no	Tab. Multivitamin	Syrup Loratadine	---	---
9	Common cold	no	no	Syrup Cofcol	---	---	---
13	Common cold	no	no	Syrup Paracetamol 120mg/5ml	Syrup Loratadine	Tab. Albendazole 400mg	---
14	Common cold	no	no	Syrup Paracetamol 120mg/5ml	Tab. Multivitamin	---	---
21	Common cold	no	no	Syrup Paracetamol 120mg/5ml	---	---	---
26	Common cold	no	no	Tab. Albendazole 400mg	Tab. Paracetamol 100mg	---	---
44	Common cold	no	no	Tab. Multivitamin	Tab. Paracetamol 100mg	---	---
57	Common cold	no	no	Tab. Paracetamol 100mg	Tab. Albendazole 400mg	---	---
64	Common cold	no	no	Syrup Paracetamol 120mg/5ml	---	---	---
87	Common cold	no	no	Syrup Paracetamol 120mg/5ml	Tab. Multivitamin	---	---
100	Common cold	no	no	Tab. Paracetamol 500mg	---	---	---
117	Common cold	no	no	Syrup Paracetamol 120mg/5ml	Tab. Multivitamin	---	---
135	Common cold	no	no	Tab. Paracetamol 100mg	---	---	---
149	Common cold	no	no	Tab. Paracetamol 500mg	Syrup Loratadine	---	---
158	Common cold	no	no	Syrup Paracetamol 120mg/5ml	Tab. Multivitamin	---	---
160	Common cold	no	no	Tab. Paracetamol 100mg	Tab. Multivitamin	---	---
161	Common cold	no	no	Syrup Paracetamol 120mg/5ml	---	---	---
166	Common cold	no	no	Tab. Paracetamol 100mg	---	---	---
167	Common cold	no	no	Tab. Paracetamol 100mg	---	---	---
168	Common cold	no	no	Tab. Albendazole 400mg	---	---	---
170	Common cold	no	no	Tab. Paracetamol 500mg	Tab. Albendazole 400mg	---	---
171	Common cold	no	no	Syrup Paracetamol 120mg/5ml	---	---	---
172	Common cold	no	no	Tab. Paracetamol 100mg	---	---	---
3	Common Cold + AWD	no	no	Tab. Paracetamol 500mg	Syrup Zinc 10mg/5ml	---	---
42	Common cold + Conjunctivitis	no	no	Syrup Cofcol	Tetracycline eye Ointment	---	---
51	Common cold + Conjunctivitis	no	no	Syrup Paracetamol 120mg/5ml	Tetracycline eye Ointment	---	---
115	Common cold + Conjunctivitis	no	no	Tab. Paracetamol 500mg	Syrup Loratadine	Drop Dexachlor (Dexamethasone+Chloramphenicol)	---
113	Common cold + Constipation	no	no	Tab. Multivitamin	Tab. Paracetamol 500mg	Syrup Lactulose	---
56	Common cold + Skin rashes	no	no	Tab. Paracetamol 100mg	Solution Gentian violet	---	---
22	Common cold + URTI	no	no	Tab. Albendazole 400mg	---	---	---
61	Common cold + Viral tonsilitis	no	no	Tab. Albendazole 400mg	Tab. Paracetamol 500mg	---	---
7	Common cold and Abdominal cramp	no	no	Syrup Paracetamol 120mg/5ml	Simethicone drop	---	---
76	Common cold and Conjunctivitis	no	no	Tetracycline Ointment	Tab. Paracetamol 500mg	Drop Dexachlor (Dexamethasone+Chloramphenicol)	---
109	Common cold and Diarrhea	no	no	Tab. Paracetamol 500mg	Syrup Zinc 10mg/5ml	---	---
29	Conjunctivitis + Oral thrush	no	no	Tetracycline eye Ointment	Tab. Paracetamol 100mg	Drop Nystatin	---
66	Dermatitis	no	no	Cap. Vit A 200000 IU	Solution Gention Violet	---	---
103	Dermatitis	no	no	Tab. Albendazole 400mg	Solution Gentian Violet	---	---
71	Has no problem	no	no	Cap. Vit A 200000 IU	---	---	---
15	Herpes Zoster	no	no	Tab. Multivitamin	Tab. Chlorpheneramine 4mg	---	---
74	Measles	no	no	Tab. Multivitamin	Tab. Paracetamol 500mg	Syrup Loratadine	---
151	Nocturia	no	no	Tab. Multivitamin	---	---	---
110	Oral condidiasis + AWD	no	no	Drop Nystatin	Tab. Paracetamol 500mg	Syrup Loratadine	---
55	Oral thrush	no	no	Drop Nystatin	---	---	---
8	Persistant Diarrhea	no	no	Tab. Folic acid 5mg	Tab. Zinc 20mg	---	---
69	Persistent Diarrhea	no	no	ORS sachet	Tab. Zinc 20mg	---	---
20	Persistent vomiting	no	no	Tab. Charcoal 500mg	Tab. Metoclopramide 10mg	---	---
132	The child has no problem	no	no	Tab. Albendazole 400mg	---	---	---
179	The child has no problem	no	no	Cap. Vit A 200000 IU	---	---	---
180	The child has no problem	no	no	Tab. Albendazole 400mg	---	---	---
175	The has no problem	no	no	Tab. Albendazole 400mg	---	---	---
31	URTI	no	no	Syrup Paracetamol 120mg/5ml	---	---	---
36	URTI	no	no	Tab. Paracetamol 100mg	---	---	---
39	URTI	no	no	Tab. Paracetamol 500mg	Tab. Albendazole 400mg	---	---
40	URTI	no	no	Tab. Paracetamol 500mg	---	---	---
60	URTI	no	no	Tab. Paracetamol 500mg	Tab. Albendazole 400mg	---	---
106	URTI	no	no	Tab. Paracetamol 500mg	Ointment Triamcinolone	---	---
134	URTI	no	no	Tab. Paracetamol 500mg	Tab. Albendazole 400mg	---	---
139	URTI	no	no	Tab. Albendazole 400mg	Tab. Paracetamol 100mg	---	---
143	URTI	no	no	Tab. Albendazole 400mg	Cap. Vit A 200000 IU	---	---
165	URTI	no	no	Tab. Paracetamol 500mg	Tab. Albendazole 400mg	---	---
176	URTI	no	no	Syrup Paracetamol 120mg/5ml	---	---	---
181	URTI	no	no	Tab. Paracetamol 100mg	---	---	---
35	URTI + Allergic dermatitis	no	no	Tab. Paracetamol 100mg	Cap. Vit A	---	---
38	URTI + AWD	no	no	ORS sachet	Tab. Zinc 20mg	---	---
104	URTI + AWD	no	no	Tab. Albendazole 400mg	Tab. Paracetamol 100mg	ORS sachet	---
136	URTI + AWD	no	no	Tab. Paracetamol 100mg	Tab. Zinc 20mg	---	---
177	URTI + AWD	no	no	Tab. Paracetamol 100mg	ORS sachet	Tab. Albendazole 400mg	Cap. Vit A 200000 IU
95	URTI + Measles	no	no	Tab. Albendazole 400mg	Cap. Vit A 200000 IU	Tetracycline eye Ointment	---
137	URTI + Measles	no	no	Cap. Vit A 200000 IU	Tab. Paracetamol 100mg	---	---
178	URTI + Persistent diarrhea	no	no	Cap. Vit A 200000 IU	Tab. Albendazole 400mg	Tab. Folic acid 5mg	---
101	URTI + Urticaria	no	no	Cap. Vit A 200000 IU	Tab. Chlorpheniramine 4mg	Lotion Lindane	---
37	URTI + Viral tonsilitis	no	no	Cap. Vit A 200000 IU	Tab. Albendazole 400mg	---	---
97	URTI + Viral tonsilitis	no	no	Cap. Vit A 200000 IU	Tab. Paracetamol 500mg	---	---
107	URTI + Viral tonsilitis	no	no	Tab. Albendazole 400mg	Tab. Paracetamol 500mg	---	---
173	URTI + Viral tonsilitis	no	no	Syrup Paracetamol 120mg/5ml	Cap. Vit A 200000 IU	---	---
141	URTI +AWD	no	no	Tab. Paracetamol 500mg	ORS sachet	---	---
72	Urticaria	no	no	Lotion Lindane	Tab. Chlorpheniramine 4mg	Tab. Albendazole 400mg	---
99	Urticaria	no	no	Lotion Lindane	Tab. Chlorpheniramine 4mg	---	---
67	Urticaria + URTI	no	no	Tab. Paracetamol 100mg	Tab. Chlorpheniramine 4mg	---	---
58	Viral tonsilitis	no	no	Tab. Paracetamol 500mg	---	---	---
68	Viral tonsilitis	no	no	Tab. Albendazole 400mg	Cap. Vit A 200000 IU	---	---
70	Viral tonsilitis	no	no	Tab. Albendazole 400mg	Cap. Vit A 200000 IU	---	---
98	Viral tonsilitis	no	no	Tab. Albendazole 400mg	Tab. Paracetamol 500mg	---	---
164	Weakness	no	no	Tab. Multivitamin	Syrup Mosegor	---	---
83	AWD	yes	no	Tab. Paracetamol 100mg	Tab. Charcol	Tab. Zinc 20mg	Syrup Clarithromycin 125mg/5ml
85	AWD	yes	no	Syrup Metronidazole 200mg/5ml	ORS sachet	Tab. Paracetamol 100mg	Syrup Ciprofloxacin 250mg/5ml
118	AWD	yes	no	Syrup Ciprofloxacin 250mg/5ml	---	---	---
123	AWD	yes	no	Syrup Metronidazole 200mg/5ml	ORS sachet	Tab. Paracetamol 100mg	Tab. Albendazole 400mg
152	AWD	yes	no	Syrup Ciprofloxacin 250mg/5ml	Syrup Ibuprofen 200mg/5ml	---	---
1	AWD + Common cold	yes	no	Syrup Co-trimoxazole 40mg trim/200mg sulfa/5ml	Tab. Paracetamol 500mg	Solution Pedialyte (ORS child formula)	---
156	AWD + Common cold	yes	no	Syrup Metronidazole 200mg/5ml	Tab. Zinc 20mg	Tab. Albendazole 400mg	Cap. Vit A 200000 IU
77	AWD + Common cold + Pharyngitis	yes	no	Syrup Co-trimoxazole 40mg trim/200mg sulfa/5ml	Tab. Paracetamol 500mg	Solution Pedialyte (ORS child formula)	---
45	AWD + Persistent Vomiting	yes	no	Syrup Paracetamol 120mg/5ml	ORS sachet	Syrup Ciprofloxacin 250mg/5ml	Ampoule Metoclopramide 10mg/2ml
154	AWD and common cold	yes	no	Tab. Paracetamol 100mg	ORS sachet	Syrup Metronidazole 200mg/5ml	---
86	Chicken pox	yes	no	Syrup Amoxicillin 125mg/5ml	Syrup Paracetamol 120mg/5ml	Cap. Vit A 200000 IU	Lotion Calamine
88	Chicken pox	yes	no	Syrup Amoxicillin 125mg/5ml	Syrup Paracetamol 120mg/5ml	Cap. Vit A 200000 IU	Syrup Loratadine
162	Chicken pox	yes	no	Syrup Amoxicillin 125mg/5ml	Tab. Multivitamin	Syrup Loratadine	Lotion Calamine
48	Common cold	yes	no	Syrup Erythromycin 125mg/5ml	Tab. Paracetamol 100mg	---	---
89	Common cold	yes	no	Syrup Penicillin V 250mg/5ml	Cap. Vit A 200000 IU	Tab. Albendazole 400mg	Syrup Multivitamin
73	Common cold and Diarrhea	yes	no	Syrup Metronidazole 200mg/5ml	Tab. Paracetamol 500mg	Syrup Zinc 10mg/5ml	Solution Pedialyte (ORS child formula)
43	Common cold and Pharyngitis	yes	no	Syrup Erythromycin 125mg/5ml	Tab. Paracetamol 100mg	---	---
81	Common cold and Pharyngitis	yes	no	Syrup Clarithromycin 125mg/5ml	Syrup Cofcol	---	---
93	Constipation	yes	no	Syrup Metronidazole 200mg/5ml	Tab. Paracetamol 100mg	---	---
112	Laryngitis	yes	no	Syrup Penicillin V 250mg/5ml	Tab. Paracetamol 500mg	---	---
120	Pharyngitis + AWD	yes	no	Syrup Co-trimoxazole 40mg trim/200mg sulfa/5ml	Tab. Zinc 20mg	Tab. Paracetamol 100mg	---
47	Pharyngitis + Common cold	yes	no	Syrup Erythromycin 125mg/5ml	Tab. Multivitamin	Syrup Loratadine	---
54	Pharyngitis + Common cold	yes	no	Syrup Co-trimoxazole 40mg trim/200mg sulfa/5ml	Tab. Paracetamol 100mg	---	---
114	Pharyngitis + Common cold	yes	no	Syrup Co-trimoxazole 40mg trim/200mg sulfa/5ml	Tab. Paracetamol 500mg	---	---
11	Pharyngitis and common cold	yes	no	Syrup Erythromycin 125mg/5ml	Tab. Paracetamol 100mg	Tab. Albendazole 400mg	---
153	Pharyngitis and common cold	yes	no	Syrup Co-trimoxazole 40mg trim/200mg sulfa/5ml	Tab. Paracetamol 100mg	---	---
23	AWD + Dysentery	yes	yes	Cap. Vit A 200000 IU	Tab. Zinc 20mg	Syrup Metronidazole 200mg/5ml	---
32	AWD + Dysentery	yes	yes	Syrup Metronidazole 200mg/5ml	ORS sachet	---	---
33	AWD + Dysentery	yes	yes	Syrup Metronidazole 200mg/5ml	Tab. Zinc 20mg	---	---
59	AWD + Dysentery	yes	yes	Syrup Metronidazole 200mg/5ml	Tab. Zinc 20mg	Tab. Albendazole 400mg	---
142	AWD + Dysentery	yes	yes	Syrup Metronidazole 200mg/5ml	Tab. Zinc 20mg	---	---
169	AWD + Dysentery	yes	yes	Syrup Metronidazole 200mg/5ml	Cap. Vit A 100000 IU	ORS sachet	---
116	Common cold + Pharyngitis	yes	yes	Syrup Penicillin V 250mg/5ml	Tab. Multivitamin	Tab. Albendazole 400mg	---
144	Dysentery	yes	yes	Syrup Metronidazole 200mg/5ml	Tab. Paracetamol 500mg	---	---
2	Dysentry	yes	yes	Syrup Metronidazole 200mg/5ml	Tab. Paracetamol 500mg	---	---
79	Otitis	yes	yes	Syrup Co-trimoxazole 40mg trim/200mg sulfa/5ml	Tab. Albendazole 400mg	---	---
4	Pharyngitis	yes	yes	Syrup Erythromycin 125mg/5ml	Tab. Paracetamol 500mg	---	---
17	Pharyngitis	yes	yes	Syrup Erythromycin 125mg/5ml	Tab. Paracetamol 100mg	---	---
41	Pharyngitis	yes	yes	Syrup Clarithromycin 250mg/5ml	Syrup Loratadine	---	---
53	Pharyngitis	yes	yes	Syrup Co-trimoxazole 40mg trim/200mg sulfa/5ml	Tab. Multivitamin	---	---
84	Pharyngitis	yes	yes	Syrup Clarithromycin 250mg/5ml	Syrup Cofcol	---	---
122	Pharyngitis	yes	yes	Syrup Erythromycin 125mg/5ml	Tab. Paracetamol 100mg	---	---
148	Pharyngitis	yes	yes	Syrup Erythromycin 125mg/5ml	Tab. Albendazole 400mg	---	---
27	Pneumonia	yes	yes	Syrup Paracetamol 120mg/5ml	Syrup Amoxicillin 125mg/5ml	---	---
62	Pneumonia	yes	yes	Syrup Paracetamol 120mg/5ml	Syrup Amoxicillin 125mg/5ml	---	---
65	Pneumonia	yes	yes	Syrup Paracetamol 120mg/5ml	Syrup Amoxicillin 125mg/5ml	---	---
80	Pneumonia	yes	yes	Syrup Cefixime 200mg/5ml	Syrup Ibuprofen 200mg/5ml	---	---
108	Pneumonia	yes	yes	Syrup Paracetamol 120mg/5ml	Syrup Amoxicillin 125mg/5ml	---	---
127	Pneumonia	yes	yes	Syrup Amoxicillin 125mg/5ml	Tab. Albendazole 400mg	---	---
131	Pneumonia	yes	yes	Syrup Paracetamol 120mg/5ml	Syrup Amoxicillin 125mg/5ml	---	---
138	Pneumonia	yes	yes	Syrup Paracetamol 120mg/5ml	Syrup Amoxicillin 125mg/5ml	---	---
174	Pneumonia	yes	yes	Tab. Paracetamol 500mg	Syrup Amoxicillin 125mg/5ml	---	---
12	Pneumonia + AWD	yes	yes	Syrup Amoxicillin 125mg/5ml	Syrup Paracetamol 120mg/5ml	ORS sachet	Syrup Loratadine
150	Pneumonia + Common cold	yes	yes	Syrup Amoxicillin 125mg/5ml	Tab. Multivitamin	---	---
75	Pnuemonia	yes	yes	Syrup Co-trimoxazole 40mg trim/200mg sulfa/5ml	Tab. Paracetamol 500mg	---	---
157	Tonsilitis	yes	yes	Syrup Co-trimoxazole 40mg trim/200mg sulfa/5ml	Tab. Paracetamol 100mg	Syrup Loratadine	---
6	Typhoid fever	yes	yes	Syrup Ciprofloxacin 250mg/5ml	Syrup Ibuprofen 200mg/5ml	---	---
